# Supplementary material for: 2-Cyano-2-iso­nitro­soacetamide–3,4-di­methylpyrazole (1/1): a co-crystal of two mol­ecules with agrochemical activities
Source: Acta Crystallogr E Crystallogr Commun. 2024 Apr 4;80(Pt 5):439–45. doi: 10.1107/S2056989024002809 (PMC11074577; doi:10.1107/S2056989024002809)
Supplement: Supplementary file 1 [file e-80-00439-sup1.cif]

##############################################################################
#                                                                            #
# This CIF contains the data in a paper accepted for publication in          #
# Acta Crystallographica Section E. It conforms to the requirements of       #
# Notes for Authors for Acta Crystallographica Section E, and has been       #
# peer reviewed under the auspices of the IUCr Commission on Journals.       #
#                                                                            #
# Full details of the Crystallographic Information File format               #
# are given in the paper "The Crystallographic Information File (CIF):       #
# a New Standard Archive File for Crystallography" by S. R. Hall, F. H.      #
# Allen and I. D. Brown [Acta Cryst. (1991), A47, 655-685].                  #
#                                                                            #
# The current version of the core CIF dictionary is obtainable from          #
# ftp://ftp.iucr.org/pub/cif_core.dic.                                       #
#                                                                            #
# Software is freely available for graphical display of the structure(s)     #
# in this CIF. For information consult the CIF software page                 #
# http://www.iucr.org/resources/cif/software.                                #
#                                                                            #
# This file may be used for bona fide research purposes within the           #
# scientific community so long as proper attribution is given to the journal # 
# article from which it was obtained.                                        #
#                                                                            #
##############################################################################
data_global
_audit_creation_method     'SHELXL-2014/1'
_journal_date_recd_electronic     2024-03-19
_journal_date_accepted     2024-03-27
_journal_name_full     'Acta Crystallographica, Section E'
_journal_year     2024
_journal_volume     80
_journal_issue      1
_journal_page_first     0
_journal_page_last     0
_journal_paper_category     GO
_journal_paper_doi     10.1107/S2056989024002809
_journal_coeditor_code     HB8093
_publ_contact_author_name     'Dr Kostiantyn V. Domasevitch'
_publ_contact_author_address
;
Inorganic Chemistry Department
National Taras Shevchenko University of Kyiv
Volodymyrska Str. 64/13
Kyiv 01601
Ukraine
;
_publ_contact_author_email     dk@univ.kiev.ua
_publ_contact_author_fax     ?
_publ_contact_author_phone     ?
_publ_section_title
;
2-Cyano-2-isonitrosoacetamide--3,4-dimethylpyrazole (1/1): a co-crystal of two
molecules with agrochemical activities
;
loop_
    _publ_author_name
    _publ_author_footnote
    _publ_author_address
    'Domasevitch, Kostiantyn V.' ?
;
Inorganic Chemistry Department
National Taras Shevchenko University of Kyiv
Volodymyrska Str. 64/13
01601 Kyiv
Ukraine
;
    'Senchyk, Ganna A.' ?
;
Inorganic Chemistry Department
National Taras Shevchenko University of Kyiv
Volodymyrska Str. 64/13
01601 Kyiv
Ukraine
;
    'Ponomarova, Vira V.' ?
;
Inorganic Chemistry Department
National Taras Shevchenko University of Kyiv
Volodymyrska Str. 64/13
01601 Kyiv
Ukraine
;
    'Lysenko, Andrey B.' ?
;
Inorganic Chemistry Department
National Taras Shevchenko University of Kyiv
Volodymyrska Str. 64/13
01601 Kyiv
Ukraine
;
    'Krautscheid, Harald' ?
;
Institute of Inorganic Chemistry
Leipzig University
Johannisallee 29
D-04103 Leipzig
Germany
;
_publ_section_synopsis
;
In the structure of the title co-crystal, C~3~H~3~N~3~O~2~\\cdotC~5~H~8~N~2~,
the components are linked by a set of directional O---H...N, N---H...O,
N---H...N and C---H...O hydrogen bonds to yield a two-dimensional
mono-periodic arrangement. The structure propagates in the third dimension by
extensive \p--\p stacking interactions of nearly parallel molecules of the two
components, following an alternating sequence. The primary structure-defining
interaction is very strong oxime-OH donor to pyrazole-N acceptor hydrogen bond
[O...N = 2.587(2) \%A], while the significance of weaker hydrogen bonds and
\p--\p stacking interactions is comparable.
;
data_I
_audit_creation_method     'SHELXL-2019/3'
_chemical_name_systematic
;
2-Cyano-2-isonitrosoacetamide--3,4-dimethylpyrazole (1/1)
;
_chemical_name_common
;
2-Cyano-2-isonitrosoacetamide--3,4-dimethylpyrazole (1/1)
;
_chemical_formula_moiety     'C3 H3 N3 O2, C5 H8 N2'
_chemical_formula_sum     'C8 H11 N5 O2'
_chemical_formula_iupac     'C3 H3 N3 O2, C5 H8 N2'
_chemical_formula_weight     209.22
_chemical_melting_point     ?
_space_group_crystal_system     monoclinic
_space_group_name_H-M_alt     'P 21/c'
_space_group_name_Hall     '-P 2ybc'
loop_
    _space_group_symop_operation_xyz
    'x, y, z'
    '-x, y+1/2, -z+1/2'
    '-x, -y, -z'
    'x, -y-1/2, z-1/2'
_cell_length_a     10.7082(8)
_cell_length_b     7.0270(6)
_cell_length_c     13.8820(10)
_cell_angle_alpha     90
_cell_angle_beta     91.679(10)
_cell_angle_gamma     90
_cell_volume     1044.12(14)
_cell_formula_units_Z     4
_cell_measurement_reflns_used     5398
_cell_measurement_theta_min     4.130
_cell_measurement_theta_max     70.625
_cell_measurement_temperature     183(2)
_exptl_crystal_description     prism
_exptl_crystal_colour     colorless
_exptl_crystal_size_max     0.090
_exptl_crystal_size_mid     0.050
_exptl_crystal_size_min     0.040
_exptl_crystal_density_diffrn     1.331
_exptl_crystal_F_000     440
_exptl_absorpt_coefficient_mu     0.843
_exptl_absorpt_correction_type     multi-scan
_exptl_absorpt_process_details
;
(Stoe <i>LANA</i>; Koziskova <i>et al.</i>,  2016)
;
_exptl_absorpt_correction_T_min     0.8816
_exptl_absorpt_correction_T_max     0.9886
_diffrn_ambient_temperature     183(2)
_diffrn_source     'GeniX 3D HF Cu'
_diffrn_source_power     0.030
_diffrn_source_voltage     50
_diffrn_source_current     0.600
_diffrn_radiation_type     'Cu K\a'
_diffrn_radiation_wavelength     1.54186
_diffrn_radiation_monochromator     'Graded multilayer mirror'
_diffrn_measurement_device_type     'Stoe Stadivari'
_diffrn_measurement_device     'Eulerian 4-circle diffractometer'
_diffrn_measurement_method     'rotation method, \w scans'
_diffrn_detector     'Pilatus300K'
_diffrn_detector_area_resol_mean     5.81
_diffrn_reflns_number     5398
_diffrn_reflns_av_R_equivalents     0.0467
_diffrn_reflns_av_unetI/netI     0.0410
_diffrn_reflns_theta_min     4.130
_diffrn_reflns_theta_max     70.625
_diffrn_reflns_theta_full     67.686
_diffrn_measured_fraction_theta_max     0.997
_diffrn_measured_fraction_theta_full     0.999
_diffrn_reflns_limit_h_min     -12
_diffrn_reflns_limit_h_max     12
_diffrn_reflns_limit_k_min     -3
_diffrn_reflns_limit_k_max     8
_diffrn_reflns_limit_l_min     -16
_diffrn_reflns_limit_l_max     16
_diffrn_radiation_probe     x-ray
_refine_special_details     ?
_reflns_number_total     1998
_reflns_number_gt     1392
_reflns_threshold_expression     'I > 2\s(I)'
_refine_ls_structure_factor_coef     Fsqd
_refine_ls_matrix_type     full
_refine_ls_R_factor_all     0.0726
_refine_ls_R_factor_gt     0.0474
_refine_ls_wR_factor_gt     0.1149
_refine_ls_wR_factor_ref     0.1278
_refine_ls_goodness_of_fit_ref     0.993
_refine_ls_restrained_S_all     0.993
_refine_ls_number_reflns     1998
_refine_ls_number_parameters     158
_refine_ls_number_restraints     0
_refine_ls_hydrogen_treatment     mixed
_refine_ls_weighting_scheme     calc
_refine_ls_weighting_details
                      'w=1/[\s^2^(Fo^2^)+(0.0750P)^2^] where P=(Fo^2^+2Fc^2^)/3'
_atom_sites_solution_hydrogens     mixed
_atom_sites_solution_primary     direct
_atom_sites_solution_secondary     difmap
_refine_ls_shift/su_max     0.001
_refine_ls_shift/su_mean     0.000
_refine_diff_density_max     0.182
_refine_diff_density_min     -0.196
_refine_ls_extinction_method     none
_refine_ls_extinction_coef     .
loop_
    _atom_type_symbol
    _atom_type_description
    _atom_type_scat_dispersion_real
    _atom_type_scat_dispersion_imag
    _atom_type_scat_source
    'C' 'C' 0.0181 0.0091
                         'International Tables Vol C Tables 4.2.6.8 and 6.1.1.4'
    'H' 'H' 0.0000 0.0000
                         'International Tables Vol C Tables 4.2.6.8 and 6.1.1.4'
    'N' 'N' 0.0311 0.0180
                         'International Tables Vol C Tables 4.2.6.8 and 6.1.1.4'
    'O' 'O' 0.0492 0.0322
                         'International Tables Vol C Tables 4.2.6.8 and 6.1.1.4'
_computing_data_collection
;
X-Area 1.76 (Stoe & Cie, 2016)
;
_computing_cell_refinement
;
X-Area 1.76 (Stoe & Cie, 2016)
;
_computing_data_reduction
;
X-Area 1.76 (Stoe & Cie, 2016)
;
_computing_structure_solution
;
SHELXS97 (Sheldrick, 2008)
;
_computing_structure_refinement
;
<i>SHELXL2019/2</i> (Sheldrick, 2015)
;
_computing_molecular_graphics
;
DIAMOND 3.0 (Brandenburg, 1999)
;
_computing_publication_material
;
WinGX 1.70.01 (Farrugia, 2012)
;
loop_
    _atom_site_type_symbol
    _atom_site_label
    _atom_site_fract_x
    _atom_site_fract_y
    _atom_site_fract_z
    _atom_site_U_iso_or_equiv
    _atom_site_adp_type
    _atom_site_calc_flag
    _atom_site_occupancy
    _atom_site_disorder_assembly
    _atom_site_disorder_group
    O O1 0.47628(12) 0.2592(2) 0.13800(12) 0.0444(4) Uani d 1 . .
    O O2 0.06840(12) 0.2007(2) 0.22050(11) 0.0436(4) Uani d 1 . .
    N N1 0.36927(14) 0.3468(2) 0.16054(13) 0.0362(4) Uani d 1 . .
    N N2 0.30041(17) -0.1313(2) 0.15993(15) 0.0496(5) Uani d 1 . .
    N N3 0.14496(16) 0.5006(3) 0.20669(15) 0.0429(5) Uani d 1 . .
    C C1 0.27806(16) 0.2332(3) 0.17733(14) 0.0325(4) Uani d 1 . .
    C C2 0.28894(18) 0.0290(3) 0.16873(16) 0.0385(5) Uani d 1 . .
    C C3 0.15325(17) 0.3127(3) 0.20409(14) 0.0347(4) Uani d 1 . .
    N N4 0.56206(15) 0.7290(3) 0.10506(14) 0.0452(5) Uani d 1 . .
    N N5 0.61296(16) 0.5532(3) 0.10271(13) 0.0432(5) Uani d 1 . .
    C C4 0.6459(2) 0.8632(3) 0.08572(17) 0.0446(5) Uani d 1 . .
    C C5 0.75761(17) 0.7737(3) 0.06964(15) 0.0372(5) Uani d 1 . .
    C C6 0.73161(17) 0.5800(3) 0.08100(15) 0.0370(5) Uani d 1 . .
    C C7 0.8177(2) 0.4129(3) 0.07148(19) 0.0528(6) Uani d 1 . .
    H H7A 0.901106 0.458051 0.055338 0.079 Uiso calc 0.44(3) . .
    H H7B 0.822636 0.343092 0.132575 0.079 Uiso calc 0.44(3) . .
    H H7C 0.785521 0.328565 0.020306 0.079 Uiso calc 0.44(3) . .
    H H7D 0.771736 0.295088 0.083475 0.079 Uiso calc 0.56(3) . .
    H H7E 0.850206 0.410046 0.006237 0.079 Uiso calc 0.56(3) . .
    H H7F 0.887321 0.424574 0.118507 0.079 Uiso calc 0.56(3) . .
    C C8 0.88103(19) 0.8605(3) 0.04654(17) 0.0459(5) Uani d 1 . .
    H H8A 0.943120 0.759503 0.039086 0.069 Uiso calc 0.31(3) . .
    H H8B 0.872516 0.933059 -0.013578 0.069 Uiso calc 0.31(3) . .
    H H8C 0.908151 0.945634 0.099005 0.069 Uiso calc 0.31(3) . .
    H H8D 0.872738 0.999294 0.043923 0.069 Uiso calc 0.69(3) . .
    H H8E 0.943342 0.825738 0.096587 0.069 Uiso calc 0.69(3) . .
    H H8F 0.907707 0.813163 -0.015996 0.069 Uiso calc 0.69(3) . .
    H H1O 0.532(3) 0.368(5) 0.125(2) 0.087(10) Uiso d 1 . .
    H H1N 0.075(2) 0.555(3) 0.2284(15) 0.040(6) Uiso d 1 . .
    H H2N 0.212(2) 0.581(3) 0.1930(15) 0.043(6) Uiso d 1 . .
    H H3N 0.481(2) 0.751(3) 0.1189(16) 0.056(7) Uiso d 1 . .
    H H4 0.619(2) 0.984(4) 0.0875(17) 0.053(7) Uiso d 1 . .
loop_
    _atom_site_aniso_label
    _atom_site_aniso_U_11
    _atom_site_aniso_U_22
    _atom_site_aniso_U_33
    _atom_site_aniso_U_12
    _atom_site_aniso_U_13
    _atom_site_aniso_U_23
    O1 0.0261(7) 0.0348(8) 0.0732(11) -0.0007(6) 0.0148(6) -0.0021(7)
    O2 0.0296(7) 0.0362(8) 0.0655(10) -0.0039(6) 0.0101(6) 0.0016(7)
    N1 0.0285(8) 0.0301(9) 0.0503(10) 0.0004(6) 0.0078(7) -0.0011(7)
    N2 0.0397(10) 0.0278(10) 0.0820(14) 0.0000(8) 0.0125(9) -0.0009(9)
    N3 0.0301(9) 0.0304(10) 0.0689(13) 0.0040(8) 0.0124(8) 0.0012(9)
    C1 0.0288(9) 0.0239(10) 0.0452(11) -0.0005(7) 0.0047(8) 0.0000(8)
    C2 0.0289(9) 0.0333(12) 0.0538(13) 0.0007(8) 0.0076(8) 0.0023(9)
    C3 0.0280(9) 0.0313(11) 0.0450(11) -0.0008(8) 0.0042(8) 0.0022(9)
    N4 0.0265(8) 0.0463(11) 0.0632(13) 0.0059(8) 0.0092(8) 0.0001(9)
    N5 0.0315(9) 0.0385(11) 0.0601(12) -0.0040(7) 0.0066(8) 0.0019(8)
    C4 0.0428(12) 0.0345(12) 0.0567(14) 0.0028(10) 0.0058(10) -0.0010(10)
    C5 0.0313(9) 0.0348(11) 0.0457(12) -0.0003(8) 0.0073(8) -0.0017(9)
    C6 0.0254(9) 0.0377(12) 0.0483(12) -0.0022(8) 0.0065(8) -0.0007(9)
    C7 0.0445(12) 0.0380(13) 0.0764(17) 0.0034(9) 0.0091(11) -0.0016(11)
    C8 0.0389(11) 0.0391(12) 0.0602(14) -0.0073(9) 0.0108(10) -0.0018(10)
_geom_special_details
;
 All esds (except the esd in the dihedral angle between two l.s. planes)
 are estimated using the full covariance matrix.  The cell esds are taken
 into account individually in the estimation of esds in distances, angles
 and torsion angles; correlations between esds in cell parameters are only
 used when they are defined by crystal symmetry.  An approximate (isotropic)
 treatment of cell esds is used for estimating esds involving l.s. planes.
;
loop_
    _geom_bond_atom_site_label_1
    _geom_bond_atom_site_label_2
    _geom_bond_site_symmetry_2
    _geom_bond_distance
    _geom_bond_publ_flag
    O1 N1 . 1.345(2) ?
    O1 H1O . 0.99(3) ?
    O2 C3 . 1.229(2) ?
    N1 C1 . 1.288(2) ?
    N2 C2 . 1.140(3) ?
    N3 C3 . 1.323(3) ?
    N3 H1N . 0.90(2) ?
    N3 H2N . 0.94(2) ?
    C1 C2 . 1.445(3) ?
    C1 C3 . 1.505(2) ?
    N4 C4 . 1.334(3) ?
    N4 N5 . 1.351(2) ?
    N4 H3N . 0.91(3) ?
    N5 C6 . 1.328(3) ?
    C4 C5 . 1.376(3) ?
    C4 H4 . 0.90(3) ?
    C5 C6 . 1.399(3) ?
    C5 C8 . 1.499(3) ?
    C6 C7 . 1.501(3) ?
    C7 H7A . 0.9800 ?
    C7 H7B . 0.9800 ?
    C7 H7C . 0.9800 ?
    C7 H7D . 0.9800 ?
    C7 H7E . 0.9800 ?
    C7 H7F . 0.9800 ?
    C8 H8A . 0.9800 ?
    C8 H8B . 0.9800 ?
    C8 H8C . 0.9800 ?
    C8 H8D . 0.9800 ?
    C8 H8E . 0.9800 ?
    C8 H8F . 0.9800 ?
loop_
    _geom_angle_atom_site_label_1
    _geom_angle_atom_site_label_2
    _geom_angle_atom_site_label_3
    _geom_angle_site_symmetry_1
    _geom_angle_site_symmetry_3
    _geom_angle
    _geom_angle_publ_flag
    N1 O1 H1O . . 102.0(18) ?
    C1 N1 O1 . . 114.49(16) ?
    C3 N3 H1N . . 119.3(14) ?
    C3 N3 H2N . . 123.0(14) ?
    H1N N3 H2N . . 117(2) ?
    N1 C1 C2 . . 122.47(17) ?
    N1 C1 C3 . . 119.90(17) ?
    C2 C1 C3 . . 117.60(16) ?
    N2 C2 C1 . . 177.9(2) ?
    O2 C3 N3 . . 125.71(18) ?
    O2 C3 C1 . . 118.34(18) ?
    N3 C3 C1 . . 115.95(17) ?
    C4 N4 N5 . . 111.53(17) ?
    C4 N4 H3N . . 125.1(15) ?
    N5 N4 H3N . . 123.3(15) ?
    C6 N5 N4 . . 105.36(17) ?
    N4 C4 C5 . . 107.7(2) ?
    N4 C4 H4 . . 116.6(16) ?
    C5 C4 H4 . . 135.7(16) ?
    C4 C5 C6 . . 104.44(18) ?
    C4 C5 C8 . . 128.7(2) ?
    C6 C5 C8 . . 126.83(18) ?
    N5 C6 C5 . . 111.01(18) ?
    N5 C6 C7 . . 120.2(2) ?
    C5 C6 C7 . . 128.78(19) ?
    C6 C7 H7A . . 109.5 ?
    C6 C7 H7B . . 109.5 ?
    H7A C7 H7B . . 109.5 ?
    C6 C7 H7C . . 109.5 ?
    H7A C7 H7C . . 109.5 ?
    H7B C7 H7C . . 109.5 ?
    H7D C7 H7E . . 109.5 ?
    H7D C7 H7F . . 109.5 ?
    H7E C7 H7F . . 109.5 ?
    C5 C8 H8A . . 109.5 ?
    C5 C8 H8B . . 109.5 ?
    H8A C8 H8B . . 109.5 ?
    C5 C8 H8C . . 109.5 ?
    H8A C8 H8C . . 109.5 ?
    H8B C8 H8C . . 109.5 ?
    H8D C8 H8E . . 109.5 ?
    H8D C8 H8F . . 109.5 ?
    H8E C8 H8F . . 109.5 ?
loop_
    _geom_torsion_atom_site_label_1
    _geom_torsion_atom_site_label_2
    _geom_torsion_atom_site_label_3
    _geom_torsion_atom_site_label_4
    _geom_torsion_site_symmetry_1
    _geom_torsion_site_symmetry_2
    _geom_torsion_site_symmetry_3
    _geom_torsion_site_symmetry_4
    _geom_torsion
    _geom_torsion_publ_flag
    O1 N1 C1 C2 . . . . -2.4(3) ?
    O1 N1 C1 C3 . . . . 179.55(16) ?
    N1 C1 C3 O2 . . . . -179.37(19) ?
    C2 C1 C3 O2 . . . . 2.5(3) ?
    N1 C1 C3 N3 . . . . 1.4(3) ?
    C2 C1 C3 N3 . . . . -176.80(19) ?
    C4 N4 N5 C6 . . . . -0.2(3) ?
    N5 N4 C4 C5 . . . . 0.0(3) ?
    N4 C4 C5 C6 . . . . 0.1(3) ?
    N4 C4 C5 C8 . . . . -179.1(2) ?
    N4 N5 C6 C5 . . . . 0.2(2) ?
    N4 N5 C6 C7 . . . . -179.6(2) ?
    C4 C5 C6 N5 . . . . -0.2(3) ?
    C8 C5 C6 N5 . . . . 179.0(2) ?
    C4 C5 C6 C7 . . . . 179.6(2) ?
    C8 C5 C6 C7 . . . . -1.2(4) ?
loop_
    _geom_hbond_atom_site_label_D
    _geom_hbond_atom_site_label_H
    _geom_hbond_atom_site_label_A
    _geom_hbond_site_symmetry_A
    _geom_hbond_distance_DH
    _geom_hbond_distance_HA
    _geom_hbond_distance_DA
    _geom_hbond_angle_DHA
    _geom_hbond_publ_flag
    O1 H1O N5 . 0.99(3) 1.60(3) 2.587(2) 176(3) yes
    N3 H1N O2 2_555 0.90(2) 1.99(2) 2.890(2) 174(2) yes
    N3 H2N N2 1_565 0.94(2) 2.28(2) 3.154(3) 154.0(19) yes
    N4 H3N N2 1_565 0.91(3) 2.20(3) 3.085(3) 167(2) yes
    C4 H4 O1 1_565 0.90(3) 2.58(3) 3.413(3) 156(2) yes
    C8 H8E O2 2_655 0.98 2.69 3.451(3) 134 yes
_shelx_space_group_comment
;
The symmetry employed for this shelxl refinement is uniquely defined
by the following loop, which should always be used as a source of
symmetry information in preference to the above space-group names.
They are only intended as comments.
;
_shelx_estimated_absorpt_T_min     0.928
_shelx_estimated_absorpt_T_max     0.967
_shelx_hkl_file
;
 -12   0   1    0.78    0.77
 -12   0   1    0.91    0.90
 -12   0   2   20.19    1.04
 -12   0   2   18.40    0.97
 -12   0   3   -1.14    0.90
 -12   0   3    0.04    0.80
 -12   0   4    8.15    0.72
 -12   0   4    9.94    0.79
 -12   0   5    0.14    0.67
 -12   0   5   -0.52    0.60
 -12  -1   1   -0.44    0.91
 -12   1   1    0.84    0.77
 -12   1   1    0.43    0.88
 -12   1   1    1.00    0.66
 -12  -1   1   -0.12    0.80
 -12   1   2    7.92    0.91
 -12  -1   2    8.18    0.79
 -12   1   2    7.26    0.96
 -12   1   2    7.02    0.89
 -12  -1   3    0.24    0.68
  12   1  -3   -0.08    0.71
 -12   1   3   -0.23    0.82
 -12   1   3    0.53    0.67
 -12   1   4    2.99    0.70
  12   1  -4    3.18    0.71
  12   1  -5   -0.58    0.59
  12   1  -6    0.67    0.99
 -12   2   1    2.11    0.71
 -12   2   1    0.27    0.86
 -12   2   1   -1.35    0.80
 -12   2   2    6.01    0.82
 -12   2   2    5.27    0.94
 -12   2   3    0.96    0.72
 -12   2   3    0.67    0.70
 -12   2   4    1.29    0.69
 -12   2   4    0.60    0.80
 -12   2   5    0.24    0.67
  12   2  -5   -0.19    0.64
 -12   2   5    0.33    0.65
  12   2  -6    2.92    0.71
 -12   2   6    3.23    0.82
  12   3  -1    2.28    0.81
 -12   3   1    2.64    0.78
 -12   3   2    4.42    0.80
  12   3  -2    3.92    0.82
  12   3  -3    0.38    0.64
 -12   3   3    0.71    0.64
 -11   0   1    0.51    0.95
 -11   0   2   29.67    1.14
 -11   0   3   -0.80    0.81
 -11   0   3   -0.10    0.81
  11   0  -4   10.88    1.11
 -11   0   4   10.18    0.95
 -11   0   4   10.69    0.93
 -11   0   5    0.26    0.91
 -11   0   5    0.48    0.84
  11   0  -5    0.23    0.86
 -11   0   6   36.32    1.13
 -11   0   6   32.56    1.07
 -11   0   7    0.15    0.80
 -11   0   7    0.12    0.74
 -11   0   8   10.38    0.83
 -11   1   1    1.87    1.01
 -11  -1   1    1.99    0.83
 -11   1   1    1.68    0.97
 -11   1   2    0.65    1.20
 -11   1   2    0.58    0.95
 -11  -1   2    0.69    1.07
 -11  -1   3    0.85    0.85
 -11   1   3    0.93    1.02
 -11   1   3    1.06    0.87
 -11  -1   3    0.48    1.06
 -11   1   3    0.86    0.86
 -11   1   4   -0.01    0.80
 -11  -1   4    0.58    0.81
  11   1  -4    0.22    0.88
 -11   1   4    0.33    0.86
 -11  -1   4   -0.68    0.82
 -11   1   5   -0.46    0.93
 -11   1   5    0.20    0.77
  11   1  -6    9.92    0.86
  11   1  -7    0.66    0.75
 -11   1   8    1.58    0.88
  11   1  -8    3.18    0.77
 -11   1   9   -0.07    0.67
  11   1  -9    0.21    0.74
 -11   2   1    0.44    0.99
 -11   2   1   -0.56    0.91
 -11   2   2    2.75    0.95
 -11   2   2    3.31    0.98
 -11   2   3    6.13    0.99
 -11   2   3    7.07    0.98
 -11   2   3    6.76    0.95
  11   2  -4    5.87    0.94
 -11   2   4    5.19    0.89
 -11   2   4    6.53    0.95
 -11   2   5   -0.14    0.89
 -11   2   5   -1.18    0.86
 -11   2   5   -0.37    0.85
 -11   2   6    3.19    0.82
 -11   2   6    3.07    0.83
 -11   2   7    1.49    0.73
 -11   2   7    1.00    0.77
 -11   2   8    0.56    0.73
 -11   2   8    0.14    0.69
 -11   3   1   10.42    1.21
 -11   3   2    1.52    0.95
  11   3  -3    4.08    0.88
 -11   3   3    4.47    1.01
 -11   3   3    5.13    0.89
 -11   3   3    4.90    0.95
 -11   3   4    1.69    0.88
  11   3  -4    2.46    0.77
 -11   3   4    2.65    0.91
 -11   3   4    3.23    0.90
 -11   3   5    2.04    0.82
  11   3  -5    1.85    0.78
 -11   3   6    7.37    1.02
  11   3  -6    6.40    0.79
 -11   3   7    1.24    0.73
  11   3  -7   -0.62    0.69
 -11   4   1   -0.11    0.79
 -11   4   1   -0.16    0.66
 -11   4   2    2.25    0.69
 -11   4   2    2.80    0.80
 -11   4   2    3.05    0.67
 -11   4   3    0.60    0.65
 -11   4   3   -0.16    0.81
  11   4  -3    0.38    0.61
 -11   4   4    1.03    0.59
  11   4  -4    1.38    0.66
 -11   4   5    2.13    0.62
  11   4  -5    2.38    0.70
 -10   0   1   -0.98    1.02
 -10   0   2   15.82    1.17
 -10   0   3    0.46    1.03
 -10   0   3   -0.23    1.09
 -10   0   4   19.74    1.14
 -10   0   4   18.40    1.05
 -10   0   4   18.90    1.29
 -10   0   5    1.02    1.07
  10   0  -5    1.20    1.13
 -10   0   5    0.22    1.16
 -10   0   6   12.81    1.03
  10   0  -6   12.61    1.08
  10   0  -7   -1.10    1.00
 -10   0   7   -0.95    0.98
 -10   0   8    4.34    0.89
 -10   0   8    7.23    0.96
 -10   0   9    0.07    0.86
 -10   0   9   -1.09    0.84
 -10   0  10   20.49    1.14
 -10   1   1    3.90    1.01
 -10   1   1    5.48    1.04
 -10   1   1    6.64    1.39
 -10  -1   1    5.25    0.97
 -10  -1   1    3.65    1.02
 -10   1   2   19.26    1.22
 -10  -1   2   16.52    1.05
 -10  -1   3   32.52    1.16
 -10   1   3   34.51    1.42
 -10  -1   3   34.60    1.36
 -10  -1   4    9.48    1.11
 -10  -1   4   11.17    1.07
 -10  -1   4   10.49    0.92
 -10   1   4   10.09    1.05
 -10   1   4    9.92    1.46
 -10  -1   5    4.24    0.98
 -10  -1   5    2.40    0.79
 -10   1   5    2.98    1.11
 -10   1   5    4.24    0.98
 -10   1   5    2.93    1.10
  10   1  -5    4.37    1.13
 -10  -1   6    2.63    0.82
  10   1  -6    3.55    0.98
 -10   1   6    3.20    0.96
 -10   1   6    1.75    1.04
 -10   1   6    2.89    1.10
 -10  -1   6    1.74    0.79
  10   1  -7    1.91    0.99
 -10   1   7   -1.05    0.94
  10   1  -8    0.14    1.06
  10   1  -9    0.16    0.82
 -10   1   9    1.04    0.85
  10   1 -10    6.15    0.79
 -10   1  10    6.12    0.95
  10   1 -11   -0.12    0.89
 -10   1  11    0.34    0.91
 -10   2   1    1.86    1.24
 -10   2   1    2.21    1.10
 -10   2   2   63.65    1.79
 -10   2   2   77.68    2.17
 -10   2   2   76.83    1.93
 -10   2   3    0.19    1.33
 -10   2   3   -0.04    1.01
 -10   2   4    7.42    1.18
 -10   2   4    6.82    1.04
 -10   2   4    6.52    1.07
 -10   2   5    1.39    1.08
 -10   2   5    1.26    0.98
 -10   2   5    1.21    0.91
  10   2  -5    0.91    1.12
 -10   2   6    4.00    0.98
 -10   2   6    4.19    1.07
  10   2  -6    4.45    1.00
 -10   2   7    1.70    0.89
 -10   2   7    4.62    1.10
 -10   2   8    7.74    0.93
 -10   2   8    6.39    0.91
 -10   2   9   -0.56    0.86
 -10   2   9    0.20    0.78
 -10   2  10    1.08    0.74
  10   2 -10    1.07    0.66
  10   3  -1    2.83    1.38
 -10   3   1    2.06    0.81
 -10   3   2    0.64    1.28
 -10   3   2    0.70    1.04
 -10   3   2    0.04    1.26
 -10   3   3    1.93    1.22
 -10   3   3    0.35    1.02
  10   3  -4    4.76    0.95
 -10   3   4    5.67    1.14
 -10   3   4    6.72    1.20
 -10   3   4    5.88    0.93
 -10   3   5   15.61    1.08
  10   3  -5   14.75    1.02
 -10   3   5   15.32    1.05
 -10   3   5   14.17    1.05
 -10   3   6    1.34    0.87
  10   3  -6    0.64    0.92
 -10   3   6    1.24    0.95
 -10   3   7    4.53    0.90
 -10   3   7    3.88    1.00
 -10   3   8    0.68    0.79
 -10   3   8    0.58    0.98
  10   3  -8    0.55    0.76
 -10   3   9    0.26    0.79
 -10   4   1    0.69    1.12
 -10   4   1   -0.37    0.66
 -10   4   1    0.00    1.09
 -10   4   1    0.72    1.03
 -10   4   1    0.18    0.93
 -10   4   2    7.93    0.83
 -10   4   2    9.02    1.16
 -10   4   2    7.44    0.73
 -10   4   2    9.11    1.09
 -10   4   3    0.88    0.77
  10   4  -3    1.35    0.80
 -10   4   3    1.14    0.78
 -10   4   3    1.82    0.83
 -10   4   4    0.17    0.67
 -10   4   4   -0.20    0.86
 -10   4   4    0.24    0.79
 -10   4   4    0.48    0.83
  10   4  -5   -0.25    0.89
 -10   4   5    0.53    0.85
 -10   4   5    0.08    0.71
 -10   4   5   -0.14    0.98
 -10   4   6    6.51    0.98
 -10   4   6    5.13    0.97
  10   4  -6    4.97    0.72
  10   4  -7    0.33    0.63
 -10   4   7    1.17    0.74
 -10   5   1    0.56    0.68
  10   5  -1    0.20    0.66
 -10   5   2    7.12    0.65
  10   5  -2    5.78    0.64
 -10   5   3    1.92    0.63
  10   5  -3    1.60    0.61
 -10   5   4    4.97    0.81
  10   5  -4    5.22    0.90
 -10   5   5    2.20    0.72
  -9   0   1    4.65    1.19
  -9   0   1    2.43    1.04
  -9   0   2   58.50    1.58
  -9   0   3   -0.53    0.96
  -9   0   3   -0.57    1.14
  -9   0   4    9.19    1.20
  -9   0   4    9.60    1.12
  -9   0   5    0.35    0.91
  -9   0   5    0.80    1.15
  -9   0   5    0.42    1.03
   9   0  -6   24.93    1.21
  -9   0   6   23.09    1.31
  -9   0   6   22.07    1.16
  -9   0   7   -0.53    0.98
  -9   0   7   -0.58    0.93
  -9   0   8   11.72    1.13
  -9   0   8   12.53    1.23
  -9   0   9    0.43    0.90
  -9   0   9   -0.05    0.92
   9   0  -9    0.56    0.94
  -9   0  10    1.43    1.01
  -9   0  10    1.53    0.87
  -9   0  11   -0.02    0.70
  -9   0  11   -0.44    1.00
  -9   0  12    1.28    1.01
  -9   0  12    1.56    1.12
  -9  -1   1    7.16    1.04
  -9   1   1    7.22    1.14
  -9   1   1    7.12    1.28
  -9   1   1    6.61    1.19
  -9  -1   1    7.53    1.03
  -9   1   2   54.13    1.70
  -9   1   2   54.43    1.69
  -9  -1   2   51.35    1.42
  -9   1   3    3.07    1.08
  -9   1   3    2.15    0.96
  -9  -1   3    1.74    0.86
  -9  -1   4   56.41    1.48
  -9   1   4   60.38    1.65
  -9  -1   4   52.66    1.55
  -9   1   5    4.57    0.91
  -9  -1   5    4.86    0.81
  -9   1   5    4.23    1.02
  -9  -1   5    4.45    0.88
  -9  -1   5    4.66    1.06
  -9   1   5    4.86    1.25
  -9  -1   6   17.64    1.04
   9   1  -6   19.22    1.29
  -9   1   6   17.86    1.10
  -9   1   6   20.09    1.29
   9   1  -7   40.58    1.54
  -9  -1   7   33.29    1.40
   9   1  -8   11.32    1.25
  -9   1   8    9.73    1.16
  -9   1   9    5.10    1.01
   9   1  -9    4.45    1.25
   9   1 -10    6.81    0.94
  -9   1  10    5.65    1.14
  -9   1  11   -0.51    0.91
   9   1 -11    1.69    0.73
  -9   1  12   -0.13    0.74
   9   2  -1    1.27    1.69
  -9   2   1    0.40    0.97
  -9   2   1    0.67    1.13
  -9   2   2   52.08    1.63
  -9   2   2   53.46    1.76
  -9   2   3   21.09    1.47
  -9   2   3   20.96    1.27
  -9   2   4   20.56    1.14
  -9   2   4   23.17    1.35
  -9   2   5    0.36    0.98
  -9   2   5    0.75    0.90
   9   2  -6   85.63    2.13
  -9   2   6   77.16    1.92
  -9   2   7    1.08    0.89
   9   2  -7    0.91    1.09
  -9   2   8   14.33    1.13
  -9   2   8   13.60    1.11
  -9   2   9    2.53    0.89
  -9   2   9    1.32    0.92
  -9   2  10    2.23    0.90
  -9   2  10    1.51    0.93
  -9   2  11   -0.20    0.80
   9   2 -11   -0.61    0.69
  -9   2  11   -1.06    0.94
  -9   2  12    2.63    0.82
   9   2 -12    3.01    0.77
  -9   2  12    2.83    0.93
  -9   3   1    9.91    1.19
  -9   3   1    9.31    0.94
  -9   3   2   17.14    0.90
  -9   3   2   20.65    1.24
   9   3  -2   20.24    1.77
  -9   3   3    2.60    0.74
   9   3  -3    2.85    1.45
  -9   3   3    3.07    1.09
  -9   3   3    2.96    1.18
  -9   3   4    1.87    1.25
  -9   3   4    1.00    0.83
  -9   3   5    2.32    1.09
  -9   3   5    3.28    1.19
  -9   3   5    2.38    0.94
   9   3  -5    1.22    0.98
  -9   3   6    0.49    0.99
  -9   3   6    1.60    0.97
  -9   3   6    0.76    0.81
   9   3  -6    1.76    0.95
  -9   3   6    0.76    1.00
  -9   3   7   -0.20    0.94
  -9   3   7    0.60    0.81
  -9   3   7    0.00    0.92
   9   3  -7   -0.42    0.94
   9   3  -8    3.93    0.92
  -9   3   8    4.49    0.93
  -9   3   8    5.19    1.00
  -9   3   9    9.06    0.99
   9   3  -9    9.63    1.00
   9   3 -10    1.09    0.76
  -9   3  10    1.45    0.91
  -9   3  11    1.34    0.71
  -9   3  11    1.31    0.71
   9   3 -11    0.94    0.73
  -9   4   1    0.25    0.85
  -9   4   1    0.58    0.96
  -9   4   1    0.69    0.89
  -9   4   1    0.22    1.16
  -9   4   1    1.28    1.01
  -9   4   2   21.52    1.11
   9   4  -2   22.51    1.73
  -9   4   2   21.51    1.00
  -9   4   2   23.23    1.20
  -9   4   3   -0.26    0.88
  -9   4   3   -0.15    0.81
  -9   4   3   -0.55    0.95
  -9   4   4    6.35    1.00
  -9   4   4    7.26    1.01
  -9   4   4    6.70    0.98
  -9   4   5    1.46    0.79
  -9   4   5    1.04    0.88
  -9   4   5    0.57    0.94
   9   4  -5    1.57    0.95
  -9   4   6    9.28    1.01
   9   4  -6    9.49    0.89
  -9   4   6   10.69    1.02
  -9   4   7    0.30    0.77
  -9   4   7    0.58    0.90
   9   4  -7    0.76    0.95
  -9   4   7    0.42    0.84
  -9   4   8    1.00    0.94
  -9   4   8    0.91    0.80
   9   4  -9   -0.01    0.67
  -9   4   9    0.02    0.85
   9   5  -1   27.80    1.13
   9   5  -1   31.59    1.95
   9   5  -2    4.19    1.41
   9   5  -2    2.96    0.97
   9   5  -3    7.49    1.33
   9   5  -3    6.71    0.98
   9   5  -4    3.21    0.78
   9   5  -5    0.25    0.69
  -9   5   5    0.69    0.76
   9   5  -6    5.85    0.81
  -9   5   6    8.76    0.79
  -9   5   7    1.44    0.81
   9   6  -1    1.44    1.08
  -9   6   2    2.57    0.63
   9   6  -2    1.62    1.14
  -9   6   3    2.32    0.74
  -8   0   1   -0.28    0.78
  -8   0   2   37.51    1.24
  -8   0   3   -0.09    0.84
  -8   0   3    0.71    0.83
  -8   0   4   71.91    1.63
  -8   0   4   73.54    1.68
  -8   0   4   70.15    1.61
  -8   0   5    0.45    0.78
  -8   0   5   -0.35    0.89
  -8   0   5    0.13    0.90
  -8   0   6   42.65    1.55
  -8   0   6   41.03    1.36
   8   0  -6   43.84    1.43
  -8   0   7    0.04    1.04
  -8   0   7   -0.71    0.92
   8   0  -7   -0.22    0.90
  -8   0   8    4.83    1.22
   8   0  -8    4.33    1.01
  -8   0   8    4.86    1.07
   8   0  -9   -0.67    1.15
  -8   0   9    0.41    1.22
  -8   0   9   -0.41    1.09
  -8   0  10   18.83    1.16
  -8   0  10   18.37    1.23
  -8   0  11    0.14    1.09
  -8   0  11    0.47    0.86
  -8   0  12    5.60    0.87
  -8   0  12    1.76    0.94
  -8   0  13   -0.88    0.69
  -8   1   1    2.01    0.82
  -8   1   1    1.35    0.78
  -8   1   2   14.44    0.89
  -8   1   2   14.02    0.97
  -8   1   3  179.33    2.95
  -8   1   3  173.92    3.05
  -8   1   3  174.76    2.86
  -8  -1   3  166.07    2.56
  -8   1   4   65.50    1.65
  -8   1   4   63.73    1.69
  -8   1   4   66.25    1.75
  -8   1   5   14.21    1.03
  -8   1   5   16.05    1.17
  -8  -1   5   14.02    0.93
  -8  -1   5   13.87    1.08
  -8   1   6   50.23    1.50
  -8  -1   6   49.76    1.40
  -8   1   6   49.57    1.59
  -8   1   6   44.57    1.31
  -8   1   7    3.08    0.95
  -8   1   7    2.82    0.89
  -8  -1   7    1.71    0.94
  -8   1   7    1.51    1.01
   8   1  -7    2.37    1.22
  -8   1   8   50.73    1.62
   8   1  -8   48.81    1.64
   8   1  -9    4.27    1.09
  -8   1   9    3.49    1.28
   8   1 -10    9.92    1.06
  -8   1  10    9.38    1.09
  -8   1  10   10.22    1.18
   8   1 -11   18.01    1.25
  -8   1  11   18.26    1.22
   8   1 -12    3.71    0.86
  -8   1  12    2.21    0.93
  -8   1  13    1.51    0.79
  -8   2   1    3.42    0.92
  -8   2   1    3.10    0.84
   8   2  -1    2.58    1.35
  -8   2   1    2.80    0.97
  -8   2   1    2.13    1.10
  -8   2   1    2.72    0.88
  -8   2   1    1.61    0.80
  -8   2   1    2.24    0.96
  -8  -2   2    0.94    0.92
  -8   2   2    1.39    0.89
  -8   2   2    2.16    0.87
  -8   2   2    1.46    0.98
  -8  -2   3    0.31    1.03
  -8   2   3    0.64    1.03
   8   2  -3   -0.10    1.48
  -8   2   3    1.30    0.86
  -8   2   4    5.93    1.38
   8   2  -4    7.69    1.80
  -8   2   4    6.86    0.91
  -8  -2   4    9.10    1.11
  -8   2   5    5.12    0.94
  -8   2   5    4.19    0.91
  -8   2   6   25.11    1.28
   8   2  -6   28.90    1.32
  -8   2   6   25.99    1.23
   8   2  -7   32.22    1.43
  -8   2   7   30.49    1.28
  -8   2   7   30.86    1.35
  -8   2   8   17.69    1.10
  -8   2   8   18.56    1.20
   8   2  -8   18.64    1.39
  -8   2   9   -1.38    0.93
   8   2  -9   -0.77    1.11
  -8   2  10   48.18    1.49
  -8   2  10   51.24    1.58
  -8   2  11    0.70    0.89
  -8   2  11   -0.07    1.03
  -8   2  12    9.84    0.93
  -8   2  12   12.06    0.99
  -8   2  13    2.15    0.70
  -8   3   1    5.65    0.95
  -8   3   1    6.51    0.99
  -8   3   1    7.34    1.09
   8   3  -1    7.52    1.40
  -8   3   2   26.04    1.06
  -8   3   2   30.16    1.31
   8   3  -2   29.64    1.84
  -8   3   2   28.51    1.17
  -8   3   2   29.97    1.26
  -8   3   3   24.33    1.49
  -8   3   3   23.80    1.02
  -8   3   3   23.72    1.21
  -8   3   4    3.77    0.99
   8   3  -4    2.39    1.54
   8   3  -5   10.58    1.07
  -8   3   5   14.16    0.95
   8   3  -5   12.35    1.71
  -8   3   5   13.47    1.07
  -8   3   6   17.20    1.08
  -8   3   6   17.94    1.10
   8   3  -6   15.01    1.14
   8   3  -7    4.65    1.00
  -8   3   7    4.70    0.98
  -8   3   7    4.49    1.01
  -8   3   8   -0.14    0.96
   8   3  -8    0.11    0.82
  -8   3   8    0.35    1.05
  -8   3   8    0.39    0.91
   8   3  -8    0.03    0.96
  -8   3   9    0.17    1.00
  -8   3   9   -0.41    0.92
   8   3  -9   -0.52    0.91
   8   3  -9    0.16    0.99
  -8   3  10    0.58    0.90
   8   3 -10    0.55    0.95
  -8   3  10    1.24    1.05
   8   3 -11    0.72    0.79
  -8   3  11    0.33    0.85
  -8   3  12    1.91    0.75
  -8   3  12    2.95    0.84
  -8   4   1   33.07    1.31
  -8   4   1   28.38    1.23
  -8   4   1   27.61    1.26
  -8   4   1   34.36    1.48
   8   4  -2    1.02    1.04
  -8   4   2    0.97    1.14
  -8   4   2    1.56    0.91
  -8   4   2    1.49    1.12
   8   4  -2    1.26    1.57
  -8   4   2    0.18    0.89
  -8   4   3   16.24    1.20
  -8   4   3   17.64    1.00
   8   4  -3   16.89    1.56
  -8   4   3   15.89    1.14
   8   4  -4    8.03    1.45
   8   4  -4    7.03    0.96
  -8   4   4    7.72    0.96
  -8   4   4    8.90    1.00
   8   4  -5    1.80    1.02
  -8   4   5    0.25    1.14
  -8   4   5    1.16    0.92
  -8   4   5    1.44    1.08
  -8   4   6   15.74    1.12
   8   4  -6   17.41    1.26
  -8   4   6   16.65    1.10
   8   4  -7   -0.06    0.77
  -8   4   7   -0.56    1.03
  -8   4   7    0.34    1.00
  -8   4   7    0.96    1.13
   8   4  -8    0.13    0.75
  -8   4   8    0.90    0.92
  -8   4   8    0.74    1.00
  -8   4   8    0.22    1.16
   8   4  -9    3.33    0.85
  -8   4   9    3.27    0.90
  -8   4   9    2.15    0.91
  -8   4  10    4.94    0.81
  -8   4  10    5.14    0.88
   8   4 -11    0.21    0.56
   8   5  -1    5.23    0.95
  -8   5   1    4.48    1.13
   8   5  -1    5.88    1.70
   8   5  -2    4.88    1.06
   8   5  -2    4.47    0.94
   8   5  -2    3.96    1.02
  -8   5   2    3.88    0.93
   8   5  -3    0.69    0.96
   8   5  -3   -0.20    1.08
   8   5  -3    0.75    0.99
  -8   5   3    1.82    0.87
   8   5  -4    5.23    0.90
  -8   5   4    5.88    0.90
   8   5  -5   28.92    1.36
   8   5  -5   27.54    1.15
   8   5  -6    0.17    0.82
   8   5  -6    0.83    0.90
  -8   5   6    0.07    0.91
  -8   5   6   -0.06    0.94
   8   5  -7    8.47    0.97
   8   5  -7    8.23    0.84
   8   5  -8    2.02    0.81
   8   5  -8    2.31    0.61
  -8   5   9    2.31    0.86
   8   6  -1    9.38    0.99
   8   6  -1    9.53    0.90
   8   6  -2    7.19    0.86
  -8   6   2   10.46    0.85
   8   6  -2    8.39    0.90
   8   6  -3    7.50    0.87
   8   6  -3   10.35    1.15
   8   6  -3    7.24    0.70
   8   6  -4   -0.63    0.63
  -8   6   4   -0.98    0.89
   8   6  -5   -0.25    0.71
  -8   6   5    0.12    0.73
   8   6  -6    0.01    0.69
  -8   6   6    0.36    0.82
  -7   0   1    1.01    0.63
  -7   0   2   45.47    1.10
  -7   0   3    0.22    0.62
  -7   0   4    2.44    0.74
  -7   0   5   -0.25    0.76
  -7   0   6   18.42    1.17
  -7   0   6   17.06    1.13
  -7   0   7    0.06    0.76
   7   0  -7   -0.66    0.86
  -7   0   7   -0.14    0.84
  -7   0   8   29.72    1.16
   7   0  -8   27.46    1.29
  -7   0   8   28.86    1.33
   7   0  -9    0.79    0.96
  -7   0   9    0.49    0.97
  -7   0  10   13.55    1.25
  -7   0  10   13.62    1.14
   7   0 -11   -0.07    0.94
  -7   0  11    0.51    1.02
  -7   0  11   -0.09    1.12
   7   0 -12    2.44    0.73
  -7   0  12    2.96    0.99
  -7   0  12    2.42    1.09
  -7   0  13    0.01    0.84
  -7   0  13    0.04    0.97
  -7   0  14    8.87    0.86
   7   0 -14    7.29    0.60
  -7   1   1    0.56    0.64
  -7  -1   1    0.87    0.68
  -7   1   2    1.58    0.66
  -7   1   2    1.22    0.63
  -7   1   2    1.12    0.59
  -7  -1   2    1.84    0.62
  -7   1   3    6.35    0.70
  -7   1   3    7.79    0.74
  -7   1   4    1.10    0.88
  -7   1   4    0.47    0.71
  -7   1   5    0.37    0.72
  -7  -1   5   -0.15    0.90
  -7   1   5    0.28    0.76
  -7   1   6    2.08    1.01
  -7   1   6    2.08    0.72
  -7   1   6    1.45    0.83
  -7   1   6    1.98    0.79
   7   1  -6    1.72    1.15
  -7   1   7  116.99    2.13
  -7   1   7  104.89    1.92
  -7   1   7  120.16    2.31
  -7  -1   8   29.02    1.27
   7   1  -8   30.16    1.31
  -7  -1   9    9.44    1.21
  -7   1   9   10.29    1.15
   7   1 -10   28.75    1.30
  -7   1  10   23.57    1.41
  -7   1  11    5.63    1.31
   7   1 -11    5.80    0.99
  -7   1  11    6.62    1.15
   7   1 -12   22.67    1.04
  -7   1  12   22.81    1.28
  -7   1  13    0.91    1.08
  -7   1  13    1.63    0.94
  -7   1  14    1.12    0.79
  -7   2   1    2.85    0.79
  -7   2   1    2.65    0.73
  -7   2   1    2.28    0.81
  -7   2   2   23.71    1.07
  -7   2   2   20.13    1.00
  -7   2   3   53.27    1.51
  -7  -2   3   44.16    1.22
  -7   2   4    3.22    1.06
  -7   2   4    3.35    0.86
  -7  -2   4    2.90    0.82
  -7   2   5    3.39    0.79
  -7   2   5    3.03    1.04
  -7   2   5    3.26    0.89
  -7   2   5    2.83    0.76
  -7   2   5    1.95    0.79
  -7   2   6    1.02    0.80
   7   2  -6   -0.22    0.90
  -7   2   6    0.21    0.84
  -7   2   6    1.02    0.80
   7   2  -6    0.52    1.04
  -7   2   7    0.45    0.82
   7   2  -7    1.02    0.99
  -7   2   7   -0.17    0.86
  -7   2   7   -0.43    0.79
  -7   2   7    0.66    0.85
   7   2  -8    4.90    1.08
  -7   2   8    3.05    1.00
   7   2  -8    4.59    1.01
   7   2  -9    8.57    1.12
  -7   2   9    6.65    1.09
  -7   2   9    6.94    1.07
   7   2  -9    6.82    1.14
  -7   2  10    4.36    1.10
   7   2 -10    6.20    1.18
  -7   2  10    5.77    1.06
   7   2 -11   24.21    1.26
  -7   2  11   19.37    1.29
   7   2 -12   11.98    1.00
  -7   2  12   11.02    1.24
  -7   2  13    1.21    0.84
  -7   2  13   -0.21    0.82
  -7   2  14   13.18    1.32
  -7   3   1    7.45    0.89
  -7   3   1    5.72    0.96
  -7   3   1    6.21    0.78
  -7   3   2    4.38    0.86
  -7   3   2    2.80    0.89
  -7   3   2    3.57    0.79
  -7   3   2    3.06    0.75
  -7   3   2    3.72    0.96
   7   3  -2    4.50    1.30
  -7   3   3    5.40    0.79
  -7   3   3    5.65    0.91
  -7   3   3    4.67    0.92
  -7   3   3    5.39    0.93
  -7   3   4   22.31    1.17
   7   3  -4   26.08    1.34
  -7   3   4   25.29    1.27
  -7   3   4   23.72    1.08
  -7   3   4   24.05    1.16
  -7   3   4   24.76    1.13
  -7   3   5    3.23    1.11
  -7   3   5    4.17    0.79
   7   3  -5    3.88    1.42
  -7   3   5    3.28    0.90
   7   3  -5    2.94    1.03
   7   3  -6   15.33    1.13
  -7   3   6   17.41    1.04
  -7   3   6   16.38    1.12
  -7   3   6   15.71    1.05
  -7   3   7   15.37    1.08
  -7   3   7   15.66    1.21
   7   3  -7   19.27    1.45
   7   3  -7   16.12    1.16
   7   3  -8    0.27    1.07
  -7   3   8    0.26    1.03
   7   3  -8    1.23    1.03
  -7   3   8    1.14    1.01
  -7   3   9    7.68    1.14
   7   3  -9    7.62    1.12
   7   3  -9    7.23    1.27
  -7   3  10   13.41    1.18
  -7   3  10   15.12    1.27
   7   3 -10   15.27    1.38
  -7   3  11    3.74    0.96
  -7   3  11    4.43    1.22
  -7   3  11    3.29    1.18
   7   3 -11    4.73    0.91
  -7   3  12    0.01    0.83
  -7   3  12   -0.04    0.94
  -7   3  12    0.30    1.10
   7   3 -12    0.64    0.73
   7   3 -13   -0.05    0.57
  -7   3  13    0.43    0.80
  -7   3  13    0.07    0.77
   7   4  -1   10.53    1.09
  -7   4   1   11.06    1.05
   7   4  -1   11.54    1.26
  -7   4   1   11.38    0.97
  -7   4   1   11.44    0.93
  -7   4   1   10.70    1.16
   7   4  -2    0.76    1.27
  -7   4   2   -0.04    0.95
   7   4  -2   -0.43    1.14
  -7   4   2   -0.74    0.82
   7   4  -2    0.83    0.92
  -7   4   2    0.88    0.78
  -7   4   2   -0.12    0.81
   7   4  -3    6.31    1.26
   7   4  -3    6.51    1.58
   7   4  -3    6.72    0.99
  -7   4   3    7.00    1.00
  -7   4   3    5.27    0.92
   7   4  -4    0.31    0.91
   7   4  -4   -0.51    1.22
  -7   4   4    0.79    0.90
   7   4  -4    0.48    1.34
  -7   4   4    0.69    0.93
   7   4  -4    0.79    0.92
   7   4  -5   35.48    1.53
   7   4  -5   31.61    1.33
  -7   4   6   -0.02    1.03
  -7   4   6    0.99    1.03
   7   4  -6   -0.62    1.06
   7   4  -6    1.63    1.51
  -7   4   7   13.59    1.24
   7   4  -7   15.11    1.18
   7   4  -8    9.61    1.13
  -7   4   8    9.99    1.21
  -7   4   9    2.23    1.03
   7   4  -9    2.02    0.88
  -7   4  10    7.17    1.04
   7   4 -10    7.84    0.94
  -7   4  10    8.28    1.02
  -7   4  11    0.47    0.93
   7   4 -11   -0.11    0.64
  -7   4  11    0.28    1.00
   7   4 -12    0.19    0.63
   7   5  -1    1.58    1.06
  -7   5   1    2.36    0.86
   7   5  -1    1.27    0.93
   7   5  -1    0.86    1.43
   7   5  -2    8.01    0.97
   7   5  -2    8.44    1.11
   7   5  -2   10.19    1.50
  -7   5   2   10.52    0.91
   7   5  -2   10.33    0.99
   7   5  -3    8.24    1.78
   7   5  -3    7.40    1.04
   7   5  -3    7.39    1.12
   7   5  -4   10.80    0.99
   7   5  -4   12.32    1.20
  -7   5   4   10.46    0.97
   7   5  -5    5.43    0.96
   7   5  -5    5.42    1.44
   7   5  -5    5.98    0.96
   7   5  -5    6.23    1.13
   7   5  -6    6.22    0.92
   7   5  -6    5.38    1.04
  -7   5   6    5.97    0.97
   7   5  -7    3.83    0.89
  -7   5   7    2.59    0.95
   7   5  -7    2.82    0.79
  -7   5   7    3.23    0.90
  -7   5   8    9.18    0.95
   7   5  -8    9.20    0.88
   7   5  -9   13.04    0.86
  -7   5   9   12.80    1.00
   7   5 -10    0.43    0.55
  -7   5  10    0.10    0.77
   7   5 -10    0.13    0.56
  -7   5  10    0.21    0.94
   7   6  -1    0.73    1.15
  -7   6   1   -0.38    0.78
   7   6  -1   -0.69    0.84
   7   6  -1    0.28    0.77
   7   6  -2    8.24    0.89
   7   6  -2    7.80    0.95
  -7   6   2    9.06    0.85
   7   6  -2    7.74    1.22
  -7   6   3    2.34    0.79
   7   6  -3    3.01    0.79
   7   6  -4    1.14    1.28
   7   6  -4    1.93    0.86
   7   6  -5    6.37    0.75
  -7   6   5    8.66    0.90
   7   6  -5    7.54    1.10
  -7   6   6   11.11    1.24
   7   6  -6    7.36    0.78
   7   6  -6    7.40    0.88
  -7   6   7    3.73    0.80
  -7   6   7    3.72    1.00
   7   6  -7    3.29    0.71
  -7   6   8    0.59    0.71
   7   6  -8   -0.06    0.54
   7   7  -1    9.76    0.89
  -7   7   2    3.61    0.68
   7   7  -2    3.15    0.72
  -7   7   3    0.39    0.63
   7   7  -3    0.52    0.67
  -7   7   4    1.14    0.91
  -6   0   1   -0.25    0.44
  -6   0   1   -0.96    0.56
  -6   0   2  262.74    3.53
  -6   0   2  232.78    3.30
  -6   0   3   -0.32    0.59
  -6   0   3   -1.34    0.62
  -6   0   4   25.49    0.80
  -6   0   4   30.80    1.00
  -6   0   5    0.45    0.67
  -6   0   6   69.10    1.62
  -6   0   6   77.12    1.43
  -6   0   8   -0.17    0.96
  -6   0   8    0.56    1.07
  -6   0   9   -0.37    0.99
  -6   0   9    0.75    0.86
   6   0  -9    0.48    1.15
   6   0 -10    5.56    1.20
  -6   0  10    3.59    1.13
  -6   0  10    4.00    1.06
   6   0 -11   -1.18    0.98
  -6   0  11    0.05    1.03
  -6   0  11   -2.04    1.17
   6   0 -12   10.64    0.95
  -6   0  12   10.15    1.31
   6   0 -13    0.26    0.68
  -6   0  13    0.44    0.89
  -6   0  13    1.26    1.00
  -6   0  14    2.64    0.95
  -6   1   1    3.73    0.58
  -6  -1   1    2.76    0.57
  -6   1   2  153.56    2.68
  -6   1   2  111.71    1.86
  -6   1   3    0.74    0.73
  -6   1   3    0.47    0.60
  -6   1   4   17.56    0.77
  -6   1   4   18.64    0.79
  -6   1   5    0.55    0.68
  -6   1   5    0.37    0.74
  -6   1   6    8.67    0.84
  -6   1   7    0.81    0.80
  -6   1   7    1.43    0.84
  -6  -1   8    1.66    0.93
   6   1  -8    1.19    0.92
  -6   1   8    0.85    0.80
  -6   1   8    0.53    0.84
  -6   1   8    1.97    0.92
  -6   1   9    0.48    0.91
   6   1  -9    1.49    0.98
   6   1  -9    0.32    0.93
  -6  -1  10   -0.51    1.05
   6   1 -10   -0.91    0.96
  -6   1  10    0.00    0.97
   6   1 -11   45.07    1.54
  -6   1  11   40.60    1.73
  -6   1  12    6.63    1.20
   6   1 -12    6.37    1.15
  -6   1  13    3.68    1.14
  -6   1  13    2.93    0.98
  -6  -1  13    3.29    1.10
   6   1 -13    3.80    0.81
   6   1 -14    5.35    0.69
  -6   1  14    5.15    0.97
   6   1 -15    2.63    0.82
  -6   1  15    3.15    0.91
  -6  -2   1  105.82    2.19
  -6   2   1  107.56    2.24
  -6   2   2   12.21    0.87
  -6   2   2   12.64    0.79
  -6  -2   2   11.91    0.82
  -6   2   3    2.07    0.70
  -6   2   3    1.86    0.69
  -6   2   4   31.42    1.12
  -6   2   4   26.39    0.95
  -6   2   5    0.90    0.82
  -6   2   5    0.62    0.72
  -6   2   6   25.21    1.16
  -6   2   6   24.80    1.18
  -6   2   7   23.67    1.13
   6   2  -7   33.81    1.46
  -6   2   7   24.30    1.23
   6   2  -7   24.01    1.23
  -6   2   7   21.49    1.07
  -6   2   8    0.27    0.89
   6   2  -8    0.63    0.93
  -6   2   8    1.08    0.98
   6   2  -8    0.89    0.94
  -6   2   8   -0.24    0.87
   6   2  -9   -0.25    0.99
  -6   2   9    0.76    0.91
  -6   2   9    0.17    0.93
   6   2  -9   -0.26    0.97
  -6   2  10   -0.42    0.95
  -6   2  10    0.17    0.96
  -6   2  10   -0.44    0.98
   6   2 -10   -0.16    0.96
   6   2 -10    0.02    0.90
  -6   2  11    0.68    1.08
   6   2 -11    1.71    1.04
  -6   2  11    1.31    0.99
  -6   2  12    1.11    1.30
   6   2 -12    1.52    1.12
  -6   2  12    2.29    1.02
  -6   2  12    2.63    0.99
  -6   2  13    3.73    0.97
  -6   2  13    3.80    0.92
   6   2 -13    3.56    0.84
   6   2 -14    1.14    0.68
  -6   2  14    2.28    0.81
  -6   2  14    0.09    0.85
  -6   3   1   25.42    1.15
  -6   3   1   24.12    1.20
  -6   3   2   -0.67    0.85
  -6   3   2    0.40    0.74
  -6   3   3    3.23    0.82
  -6   3   3    3.32    0.74
  -6   3   4   61.55    1.62
  -6   3   4   66.55    1.63
  -6   3   5    3.06    1.05
  -6   3   5    3.35    0.88
  -6   3   5    3.93    1.01
  -6   3   5    3.08    0.73
  -6   3   5    2.86    0.87
  -6   3   6   -0.10    0.78
  -6   3   6   -0.33    0.89
   6   3  -6    0.26    0.98
   6   3  -6   -0.13    0.88
  -6   3   6   -0.20    0.93
  -6   3   7    6.07    1.04
   6   3  -7    5.65    1.01
  -6   3   7    6.59    0.95
  -6   3   7    7.90    1.05
  -6   3   8   24.47    1.27
  -6   3   8   24.48    1.41
   6   3  -9    0.61    1.07
  -6   3   9    0.90    1.24
  -6   3  10    3.02    1.08
   6   3 -10    4.49    1.02
   6   3 -10    4.12    1.08
  -6   3  10    4.17    1.13
   6   3 -11    3.29    1.06
  -6   3  11    3.42    1.07
  -6   3  11    3.53    1.12
  -6   3  12    0.19    0.99
  -6   3  12    0.27    1.20
  -6   3  12    0.50    0.99
   6   3 -13    3.20    0.74
  -6   3  13    3.16    0.92
  -6   3  13    3.05    0.94
   6   3 -14    4.63    0.57
   6   3 -14    4.91    0.56
  -6   4   1   24.63    1.24
   6   4  -1   27.53    1.23
  -6   4   1   22.57    1.00
  -6   4   1   24.50    1.13
   6   4  -1   25.63    1.68
  -6   4   2   43.95    1.31
  -6   4   2   46.21    1.55
   6   4  -2   51.47    1.62
  -6   4   3   76.08    1.88
   6   4  -3   79.08    2.51
  -6   4   3   66.26    1.48
   6   4  -3   79.53    1.88
  -6   4   4   27.15    1.28
  -6   4   4   22.60    0.94
   6   4  -4   27.16    1.28
   6   4  -4   23.78    1.33
  -6   4   4   25.18    1.34
  -6   4   5    6.89    1.01
   6   4  -5    6.61    1.05
   6   4  -5    5.08    0.99
  -6   4   5    4.85    0.79
  -6   4   5    7.49    0.96
  -6   4   6    0.11    1.01
   6   4  -6   -0.64    1.36
  -6   4   6    0.37    1.18
  -6   4   6   -0.08    0.80
   6   4  -6   -0.01    0.98
  -6   4   7    0.05    1.03
   6   4  -7    0.64    0.94
  -6   4   7    0.50    1.07
  -6   4   7    0.72    0.87
   6   4  -7    0.76    0.93
   6   4  -8    2.45    1.13
  -6   4   8    1.14    0.98
   6   4  -8    1.55    1.04
  -6   4   8    0.47    1.37
  -6   4   8    1.37    1.11
   6   4  -9   18.27    1.23
  -6   4   9   15.74    1.24
  -6   4   9   17.53    1.44
  -6   4  10    0.14    0.87
   6   4 -10   -0.48    0.90
   6   4 -10    0.12    0.91
  -6   4  10    0.35    1.05
   6   4 -11    6.56    0.86
  -6   4  11    5.91    1.06
   6   4 -12    2.27    0.70
   6   4 -12    2.45    0.72
  -6   4  12    3.40    0.85
   6   4 -13    1.94    0.69
   6   4 -13    2.03    0.71
  -6   4  13    2.75    0.85
   6   5  -1    0.68    1.37
  -6   5   1    0.36    0.90
   6   5  -1    2.00    1.06
  -6   5   2    0.28    0.88
   6   5  -2    0.00    1.39
   6   5  -2   -0.36    0.98
  -6   5   3    0.45    0.84
   6   5  -3    0.61    0.85
   6   5  -4    2.00    0.99
   6   5  -4    1.99    0.89
  -6   5   4    0.85    0.83
   6   5  -4    1.41    1.16
   6   5  -4    1.48    1.44
   6   5  -5    6.48    1.47
  -6   5   5    6.53    0.91
   6   5  -5    6.91    1.25
   6   5  -5    7.67    1.51
   6   5  -5    6.44    0.96
   6   5  -6    9.18    1.24
   6   5  -6    7.27    1.01
  -6   5   6    5.51    0.94
   6   5  -6    9.56    1.42
   6   5  -7    8.62    1.45
   6   5  -7    7.53    0.98
  -6   5   7    7.20    1.08
   6   5  -8    6.87    0.86
  -6   5   8    7.35    1.03
   6   5  -8    6.30    0.93
   6   5  -8    6.75    1.06
   6   5  -9    2.17    0.88
   6   5  -9    1.97    0.95
   6   5  -9    2.30    1.07
  -6   5   9    2.35    1.01
  -6   5  10    3.68    0.93
   6   5 -10    4.28    0.80
   6   5 -10    3.99    0.76
  -6   5  11    2.00    0.87
   6   5 -11    2.13    0.84
   6   5 -11    1.63    0.54
   6   6  -1    3.40    1.68
   6   6  -1    3.07    1.00
  -6   6   1    3.85    0.85
   6   6  -1    3.41    0.99
   6   6  -2   -1.25    1.05
  -6   6   2    0.39    0.83
   6   6  -3   -0.81    1.40
  -6   6   3    0.09    0.85
   6   6  -3   -1.42    1.18
   6   6  -4    0.13    0.95
   6   6  -4   -0.87    0.87
  -6   6   4    0.49    0.82
   6   6  -4    0.12    1.08
  -6   6   4   -0.32    0.91
   6   6  -5    1.13    0.79
  -6   6   5    0.20    1.00
   6   6  -5    0.64    1.09
   6   6  -5    1.37    0.88
  -6   6   6    4.59    1.27
   6   6  -6    4.35    0.77
   6   6  -6    4.88    0.85
  -6   6   6    4.43    0.88
   6   6  -7    1.36    1.00
   6   6  -7    2.07    0.85
   6   6  -7    2.33    0.78
  -6   6   7    3.16    1.16
   6   6  -8    0.89    0.83
   6   6  -8    1.87    0.86
   6   6  -9    1.47    0.64
  -6   6   9    2.83    0.75
   6   7  -1    0.99    0.84
  -6   7   1    0.75    0.72
   6   7  -1    0.49    0.79
   6   7  -2    1.20    0.89
   6   7  -2    1.55    0.76
   6   7  -3    0.08    0.69
   6   7  -3   -0.52    0.84
   6   7  -3   -0.58    0.72
   6   7  -4    0.66    0.66
   6   7  -5    8.04    0.69
   6   7  -6    2.54    0.54
  -5   0   1    4.79    0.52
  -5   0   1    3.19    0.60
  -5   0   2   62.65    1.17
  -5   0   2   56.38    1.09
  -5   0   3    0.79    0.57
  -5   0   4    0.08    0.62
  -5   0   5    0.25    0.54
  -5   0   6  150.21    2.18
  -5   0   7    0.34    0.67
  -5   0   8   24.76    1.13
  -5   0   9    0.22    0.97
  -5   0   9   -0.50    0.94
  -5   0   9    0.04    0.91
   5   0 -10   45.16    1.57
  -5   0  10   40.77    1.61
   5   0 -11   -0.03    0.97
  -5   0  11    0.64    1.09
  -5   0  11   -0.63    1.26
   5   0 -12    0.22    1.15
  -5   0  12   -0.27    1.34
   5   0 -13   -0.26    0.79
  -5   0  13   -0.65    1.08
  -5   0  13   -0.60    1.06
   5   0 -14    1.06    0.65
   5   0 -14    0.59    0.67
  -5   0  14   -0.15    0.94
  -5   0  14    0.62    1.06
   5   0 -15    0.34    0.54
  -5   1   1    3.39    0.75
  -5   1   1    3.63    0.82
  -5   1   2   16.39    0.72
  -5   1   2   12.93    0.67
  -5   1   3   35.56    0.95
  -5   1   3   36.36    0.94
  -5   1   4   60.19    1.23
  -5   1   4   67.81    1.21
  -5   1   5    0.50    0.74
  -5   1   6   54.09    1.35
  -5   1   7    3.17    0.88
  -5   1   8    3.43    0.93
   5   1  -9    0.20    0.98
  -5   1   9    0.11    1.02
  -5   1   9    0.21    0.93
  -5   1   9   -0.57    0.91
  -5  -1   9   -0.21    0.94
  -5  -1  10    4.03    1.14
  -5   1  10    2.89    1.09
  -5   1  10    3.89    1.09
   5   1 -11    0.50    0.93
  -5  -1  11    0.57    1.02
  -5   1  11    0.95    1.05
  -5   1  11    0.75    1.12
   5   1 -12    1.04    1.00
  -5   1  12    1.46    1.17
  -5   1  12    2.12    1.49
  -5   1  12    0.90    1.09
  -5  -1  12    2.17    1.11
  -5   1  13    1.29    1.29
  -5   1  13   -0.37    1.05
   5   1 -13    0.54    0.78
  -5  -1  13    0.96    1.19
   5   1 -14   -0.51    0.64
  -5   1  14    0.08    0.97
   5   1 -15    8.97    0.70
  -5   1  15    6.24    1.01
  -5   2   1    8.23    0.58
  -5   2   1    7.60    0.69
  -5   2   1    6.43    0.66
  -5   2   2    0.01    0.47
  -5   2   2    0.12    0.59
  -5   2   3  119.85    2.25
  -5   2   3  132.05    2.03
  -5   2   4   46.70    1.17
  -5   2   4   51.30    1.18
  -5   2   5  131.91    2.67
  -5   2   5  136.56    2.23
  -5   2   6   15.00    0.89
  -5   2   6   15.94    0.97
  -5   2   7    3.71    1.00
  -5   2   8    1.05    0.89
   5   2  -8    2.59    1.00
  -5   2   8    3.58    0.85
  -5   2   9    3.35    0.93
   5   2  -9    4.38    1.03
   5   2 -10    8.49    1.00
  -5   2  10    7.12    1.16
   5   2 -10    6.13    1.08
  -5   2  10    7.10    1.07
  -5   2  11    5.13    1.50
   5   2 -11    8.27    1.09
  -5   2  11    5.04    1.13
  -5   2  11    7.20    1.14
  -5   2  12   -0.66    1.36
   5   2 -12    0.33    0.94
  -5   2  12    0.54    1.26
  -5   2  13   -0.28    1.01
   5   2 -13    0.36    0.80
   5   2 -14   -0.68    0.68
   5   2 -14   -0.24    0.89
   5   2 -14   -0.64    0.84
  -5   2  14   -0.50    1.03
   5   2 -15   -0.04    0.72
   5   2 -15    0.91    0.67
  -5   2  15    1.68    0.84
  -5   3   1    9.66    0.88
  -5   3   1    9.52    0.86
  -5   3   1   10.08    0.86
  -5   3   2   45.70    1.24
  -5   3   2   52.63    1.25
  -5   3   3   14.81    0.84
  -5   3   3   15.05    0.79
  -5   3   4   21.82    0.88
  -5   3   4   24.99    0.96
  -5   3   5   17.51    1.02
  -5   3   5   17.93    0.87
  -5   3   6   -0.39    0.91
  -5   3   6    0.31    0.93
  -5   3   7    0.12    0.92
   5   3  -7    0.72    1.22
   5   3  -7    0.46    0.91
   5   3  -8    9.84    1.09
  -5   3   8    9.18    1.20
  -5   3   8    9.74    1.11
   5   3  -9   -0.18    0.92
   5   3  -9    0.44    0.98
   5   3  -9    0.61    1.01
   5   3 -10    2.21    0.95
   5   3 -10    2.33    1.07
  -5   3  11    2.60    1.18
   5   3 -11    2.81    0.90
  -5   3  12    6.76    1.21
   5   3 -12    7.10    0.98
   5   3 -13   -0.09    0.79
  -5   3  13    0.78    1.11
  -5   3  14   -0.26    0.94
   5   3 -14   -0.37    0.76
   5   3 -14   -0.28    0.61
   5   3 -14   -0.21    0.80
  -5   3  14   -0.49    0.63
  -5   4   1   23.74    1.10
  -5   4   1   22.52    1.03
  -5   4   2   13.14    1.00
  -5   4   3   25.09    1.14
  -5   4   4   22.87    0.93
   5   4  -4   30.56    1.65
   5   4  -4   25.43    1.23
   5   4  -5   13.91    1.18
  -5   4   5   11.61    0.90
   5   4  -5   16.03    1.17
   5   4  -5   16.46    1.10
   5   4  -6   41.25    1.49
  -5   4   6   40.41    1.69
  -5   4   6   35.49    1.24
   5   4  -6   44.11    1.64
  -5   4   7   34.77    1.50
   5   4  -7   36.37    1.59
   5   4  -7   36.62    1.49
  -5   4   7   30.06    1.24
   5   4  -7   36.13    1.43
  -5   4   7   37.42    1.54
   5   4  -8   24.91    1.40
  -5   4   8   22.88    1.45
  -5   4   8   22.97    1.43
  -5   4   9    1.00    1.44
  -5   4   9    0.69    0.91
   5   4  -9    0.38    0.91
  -5   4   9    1.26    1.12
   5   4  -9    0.29    1.02
   5   4 -10   -1.33    0.94
   5   4 -10   -0.47    0.97
  -5   4  10   -0.34    1.01
  -5   4  10    0.36    1.10
   5   4 -11    2.14    0.89
  -5   4  11    2.58    1.00
   5   4 -11    2.49    0.83
   5   4 -12    1.93    0.76
  -5   4  12    1.85    0.97
  -5   4  12    1.92    1.00
  -5   4  13    3.19    1.01
   5   4 -13    3.40    0.58
   5   4 -13    3.25    0.64
  -5   5   1   45.72    1.47
   5   5  -1   48.76    1.47
  -5   5   2   75.20    1.89
   5   5  -2   78.68    2.03
  -5   5   3   24.35    1.00
   5   5  -3   25.16    1.74
  -5   5   4   54.56    1.56
   5   5  -4   64.64    2.25
   5   5  -4   62.32    1.87
   5   5  -5    4.84    1.01
   5   5  -5    2.77    1.15
  -5   5   5    3.40    0.86
   5   5  -5    4.76    1.58
   5   5  -5    2.94    1.02
   5   5  -6    3.17    1.06
   5   5  -6    2.45    0.89
   5   5  -6    2.92    1.05
   5   5  -7    2.61    1.03
   5   5  -7    3.00    1.12
  -5   5   7    1.70    0.92
   5   5  -7    2.24    0.89
   5   5  -8    1.86    0.88
   5   5  -8    1.34    1.06
  -5   5   8    0.73    1.07
   5   5  -8    1.18    0.88
   5   5  -9    4.86    0.85
  -5   5   9    5.62    1.20
   5   5  -9    4.63    0.97
  -5   5   9    4.84    0.94
   5   5 -10    3.31    0.87
  -5   5  10    2.43    0.94
   5   5 -10    2.28    0.85
   5   5 -10    3.20    0.71
  -5   5  10    3.27    1.24
   5   5 -11    4.13    0.65
  -5   5  11    5.09    1.19
   5   5 -11    4.65    0.75
  -5   5  11    5.48    1.18
   5   5 -12    3.88    0.76
  -5   5  12    5.23    0.82
  -5   5  12    4.43    0.88
   5   6  -1   29.84    1.31
   5   6  -1   28.68    1.33
   5   6  -2    9.68    1.09
   5   6  -2   10.86    1.47
   5   6  -3    6.76    1.24
   5   6  -3    5.25    1.01
   5   6  -3    5.34    1.02
  -5   6   4   22.25    1.17
   5   6  -4   18.81    1.20
   5   6  -4   21.39    1.42
  -5   6   5    1.75    1.09
   5   6  -5    1.69    0.89
   5   6  -5    1.84    0.95
   5   6  -5    2.16    1.01
   5   6  -6    0.78    0.91
  -5   6   6    0.91    1.14
  -5   6   6    1.62    0.89
  -5   6   7    0.95    0.84
   5   6  -7    0.38    0.84
   5   6  -7    0.43    1.08
  -5   6   8    1.90    0.91
   5   6  -8    0.92    0.75
   5   6  -8    0.94    0.84
   5   6  -8    0.42    0.73
  -5   6   8    0.45    1.11
  -5   6   9    0.10    0.91
   5   6  -9   -0.05    0.75
   5   6  -9    0.49    0.60
  -5   6   9    0.01    0.79
   5   6 -10    1.36    0.68
  -5   6  10    1.61    1.04
   5   7  -1   -0.06    0.97
   5   7  -1    0.74    0.80
  -5   7   2    1.27    0.70
   5   7  -2    1.75    0.91
   5   7  -2    0.80    0.84
   5   7  -3    6.28    0.85
   5   7  -3    5.59    1.11
   5   7  -3    5.05    0.83
   5   7  -4    5.91    0.84
   5   7  -4    6.57    0.81
  -5   7   4    7.18    0.85
   5   7  -5    0.35    0.89
   5   7  -5    0.55    0.70
  -5   7   5   -0.18    0.76
  -5   7   5    1.21    1.00
   5   7  -6   -0.15    0.65
  -5   7   6    0.53    0.82
  -5   7   6    0.35    0.89
   5   7  -6   -0.21    0.63
  -5   7   7    0.76    0.67
  -4   0   1    1.56    0.32
  -4   0   1    2.01    0.47
  -4   0   2  250.64    3.48
  -4   0   3   -0.59    0.42
  -4   0   4  138.09    2.16
  -4   0   5    1.11    0.66
  -4   0   6   12.45    0.84
  -4   0   7    0.30    0.62
  -4   0   8    0.47    0.74
  -4   0   9   -0.21    0.86
  -4   0  10   37.18    1.65
   4   0 -10   41.16    1.50
   4   0 -11    0.33    0.96
  -4   0  11   -0.47    1.08
  -4   0  12   12.32    1.33
   4   0 -12   10.51    1.07
   4   0 -13   -0.77    0.92
  -4   0  13    1.64    1.16
   4   0 -14   10.34    0.87
  -4   0  14   12.21    1.31
   4   0 -15   -0.13    0.65
   4   0 -15    0.39    0.71
  -4   0  15   -0.23    1.15
   4   0 -16    0.24    0.89
  -4   0  16    0.46    1.01
  -4  -1   1  110.87    1.26
  -4   1   1  110.98    1.68
  -4   1   2   15.16    0.60
  -4  -1   2   15.80    0.38
  -4   1   3  596.78    7.24
  -4  -1   3  591.40    6.14
  -4  -1   4   58.32    0.87
  -4   1   4   87.39    1.59
  -4  -1   5    0.71    0.41
  -4   1   5    3.17    0.64
  -4   1   6    5.80    0.67
  -4  -1   6    3.19    0.50
  -4   1   7   54.20    1.24
  -4  -1   7   50.82    1.17
  -4  -1   8   37.28    1.09
  -4  -1   9    0.95    0.77
  -4  -1  10    3.75    1.14
  -4   1  10    4.41    1.18
  -4   1  10    5.68    1.09
   4   1 -10    5.44    0.96
  -4   1  11    0.63    1.19
  -4  -1  11    0.30    1.08
  -4   1  11   -0.61    1.06
  -4  -1  12   -0.42    1.10
  -4   1  12   -0.35    1.51
  -4   1  13    0.77    1.25
  -4  -1  13    1.44    1.10
   4   1 -14    1.11    0.68
  -4   1  14    2.02    1.04
  -4   1  14    1.59    1.03
  -4   1  15   -0.17    1.22
   4   1 -15    1.15    0.69
   4   1 -15    1.04    0.75
  -4   1  16    0.97    0.81
   4   1 -16    1.54    0.97
  -4   2   1   91.79    1.48
  -4   2   1   94.46    1.51
  -4   2   2    5.22    0.47
  -4   2   2    6.26    0.65
  -4   2   3   29.91    0.91
  -4   2   3   29.28    0.88
  -4   2   4   59.42    1.23
  -4   2   4   58.06    1.27
  -4   2   5    0.34    0.68
  -4   2   5    0.27    0.64
  -4   2   5    0.75    0.52
  -4   2   6    3.91    0.68
  -4   2   6    3.52    0.57
  -4   2   7   68.65    2.18
  -4   2   7   62.04    1.67
  -4   2   8   23.61    1.23
  -4   2   8   20.40    0.98
  -4   2   9   43.58    1.60
   4   2  -9   47.66    1.63
   4   2  -9   47.43    1.59
  -4   2   9   44.98    1.59
   4   2 -10    3.76    0.98
  -4   2  10    3.82    1.21
   4   2 -10    3.22    1.07
  -4   2  10    2.39    1.21
  -4   2  10    2.81    1.02
  -4   2  11    3.48    1.18
  -4   2  11    1.73    1.16
  -4   2  11    2.39    1.08
   4   2 -11    2.23    0.96
   4   2 -12   -0.52    0.92
  -4   2  12   -0.91    1.30
  -4   2  12    0.00    1.04
  -4   2  13    2.29    1.57
  -4   2  13    2.90    1.29
  -4   2  13    2.97    1.19
   4   2 -13    2.84    0.92
  -4   2  14    1.24    0.93
   4   2 -14    0.99    0.85
   4   2 -14    0.65    0.90
   4   2 -14   -0.39    0.80
  -4   2  14    0.32    1.07
   4   2 -15    1.75    0.55
   4   2 -15    2.27    0.65
  -4   2  15    2.06    0.96
  -4   3   1    0.12    0.59
   4   3  -1   -0.05    0.41
  -4   3   2   71.23    1.55
  -4   3   2   69.30    1.59
  -4   3   3   59.98    1.25
  -4   3   3   57.07    1.25
  -4   3   4  166.07    2.90
  -4   3   4  155.97    2.62
  -4   3   5    5.62    0.77
  -4   3   5    5.81    0.60
  -4   3   6   49.41    1.50
  -4   3   7   13.43    1.20
  -4   3   7   15.69    0.96
   4   3  -8   12.47    1.11
   4   3  -8   11.54    0.93
  -4   3   8    9.15    0.99
  -4   3   8   10.29    1.14
   4   3  -9    3.71    0.82
  -4   3   9    4.46    1.04
   4   3  -9    4.56    1.04
   4   3  -9    4.44    1.00
  -4   3   9    4.30    1.12
  -4   3   9    4.90    1.08
  -4   3  10    0.61    1.02
   4   3 -10    0.15    0.93
  -4   3  10    0.28    1.10
   4   3 -10    0.46    0.96
  -4   3  10    0.39    1.32
   4   3 -10    1.14    0.91
   4   3 -11    1.01    0.85
   4   3 -11    0.37    0.92
  -4   3  11    0.30    1.16
  -4   3  11    0.25    1.19
  -4   3  11    1.06    1.18
   4   3 -12    0.19    0.96
  -4   3  12   -1.03    1.22
   4   3 -12   -0.01    0.71
  -4   3  12    0.73    1.17
  -4   3  13   -0.51    1.04
   4   3 -13   -0.40    0.77
   4   3 -13   -0.84    0.75
   4   3 -13   -0.07    0.94
   4   3 -14    1.58    0.80
  -4   3  14    1.55    1.04
   4   3 -14    1.85    0.74
   4   3 -14    2.52    0.98
  -4   3  15   -0.04    0.83
   4   3 -15    0.13    0.54
   4   3 -15    0.54    0.66
  -4   4   1    4.34    0.84
  -4   4   1    6.00    0.77
  -4   4   2    8.58    0.83
  -4   4   2    9.12    0.85
  -4   4   3    0.66    0.79
  -4   4   3    1.28    0.72
  -4   4   4    8.09    0.86
  -4   4   4    6.72    0.86
  -4   4   5   10.40    0.96
  -4   4   5   10.93    1.02
   4   4  -6    9.34    1.14
  -4   4   6    7.31    0.84
   4   4  -6    8.21    0.99
   4   4  -6    7.69    0.92
  -4   4   6    7.77    0.98
   4   4  -7   39.05    1.55
   4   4  -7   35.91    1.54
  -4   4   7   27.78    1.24
  -4   4   7   30.08    1.56
   4   4  -8   22.60    1.35
  -4   4   8   18.28    1.18
   4   4  -8   21.64    1.24
  -4   4   8   16.71    1.38
  -4   4   8   18.27    1.30
   4   4  -9    5.72    0.94
   4   4  -9    5.02    1.08
  -4   4   9    5.43    1.26
  -4   4   9    5.74    1.18
   4   4 -10   25.70    1.29
  -4   4  10   17.07    1.38
   4   4 -10   25.75    1.31
  -4   4  10   23.51    1.60
  -4   4  10   24.10    1.64
   4   4 -11    7.24    0.94
  -4   4  11    7.78    1.14
  -4   4  12   14.59    1.40
   4   4 -12   11.92    1.01
  -4   4  12   16.29    1.22
   4   4 -13    0.17    0.65
  -4   4  13    1.04    1.01
  -4   4  13    0.40    1.04
   4   4 -13    0.02    0.62
  -4   4  14    0.12    0.67
   4   4 -14    0.34    0.79
   4   5  -1   78.72    1.59
   4   5  -1   79.01    2.02
   4   5  -2   65.04    2.28
   4   5  -2   63.80    1.52
   4   5  -3   34.84    1.28
   4   5  -3   35.14    1.47
   4   5  -4  114.53    2.52
  -4   5   4  108.40    2.30
   4   5  -4  121.38    2.70
   4   5  -4  129.51    3.23
   4   5  -5   20.57    1.38
  -4   5   5   19.86    1.12
  -4   5   6   53.52    1.65
   4   5  -6   57.36    1.96
  -4   5   7    7.46    1.02
   4   5  -7    8.19    0.95
  -4   5   8   32.51    1.54
   4   5  -8   35.61    1.25
   4   5  -9    8.76    1.11
   4   5  -9    6.83    0.84
   4   5 -10    1.03    0.87
   4   5 -10    2.30    0.76
   4   5 -10    2.74    0.77
  -4   5  10    1.87    1.02
  -4   5  10    2.95    1.23
  -4   5  11    3.74    1.03
   4   5 -11    3.01    0.80
   4   5 -11    4.61    0.93
   4   5 -11    2.86    0.70
  -4   5  11    4.37    1.08
   4   5 -12    0.25    0.49
   4   5 -12   -0.43    0.97
  -4   5  12   -0.17    1.08
   4   5 -12   -0.20    0.55
  -4   5  12    0.31    0.86
   4   6  -1   18.23    1.23
   4   6  -1   20.83    1.89
   4   6  -1   18.81    1.31
   4   6  -2    0.14    1.08
   4   6  -2    0.20    1.33
  -4   6   2    0.17    0.86
   4   6  -2    0.44    1.08
  -4   6   3    1.86    0.91
   4   6  -3    0.65    0.99
   4   6  -3   -0.04    1.21
  -4   6   3    1.83    1.27
   4   6  -3   -0.25    1.00
   4   6  -4    0.14    0.94
  -4   6   4   -1.36    1.15
   4   6  -4   -1.25    0.96
  -4   6   4    0.59    1.28
   4   6  -4   -0.43    1.36
  -4   6   5   26.29    1.31
   4   6  -5   24.37    1.28
   4   6  -5   21.79    1.23
   4   6  -6    6.88    1.30
   4   6  -6    6.48    1.05
   4   6  -7    1.27    1.16
   4   6  -7    3.12    1.09
   4   6  -7    1.13    1.02
  -4   6   7    3.17    1.12
   4   6  -8   22.42    1.01
  -4   6   8   27.42    1.49
   4   6  -9   -0.17    0.90
  -4   6   9    0.05    1.06
   4   6  -9   -0.88    1.02
  -4   6  10    0.57    1.16
  -4   6  11    0.33    0.79
   4   7  -1    2.02    0.99
  -4   7   1    1.68    0.70
   4   7  -1    2.34    1.08
   4   7  -1    2.84    0.97
   4   7  -2    0.30    0.93
  -4   7   2   -0.30    0.73
   4   7  -2   -0.13    1.04
   4   7  -3    1.79    0.90
  -4   7   3    1.87    0.87
   4   7  -3    1.80    0.87
  -4   7   4   14.35    0.88
  -4   7   4   15.23    1.17
   4   7  -5   -0.16    0.80
   4   7  -5    0.42    0.83
  -4   7   5    0.24    1.03
   4   7  -6    2.86    0.72
   4   7  -6    3.39    0.89
  -4   7   6    3.87    1.23
   4   7  -7    3.33    0.63
  -4   7   7    4.10    0.76
   4   7  -8    4.24    0.81
  -4   7   8    4.48    0.77
   4   8  -1   -0.32    0.62
   4   8  -1    0.18    0.64
   4   8  -2    0.65    0.63
   4   8  -3   -0.06    0.58
  -3   0   1    0.29    0.25
  -3   0   2   98.65    1.31
  -3   0   3    0.13    0.34
  -3   0   4  114.41    1.87
  -3   0   5    0.19    0.43
  -3   0   6  193.54    3.72
  -3   0   7   -0.22    0.56
  -3   0   8   33.51    1.09
  -3   0   9    0.54    0.68
  -3   0  10   -0.97    0.87
   3   0 -11   -0.02    0.90
  -3   0  11    0.34    1.03
  -3   0  12    0.25    1.47
   3   0 -12    1.74    0.96
   3   0 -13   -0.12    1.06
  -3   0  13    0.03    1.24
   3   0 -14    5.27    1.05
  -3   0  14    5.30    1.39
   3   0 -15   -0.34    0.69
   3   0 -15   -0.84    0.81
  -3   0  15   -0.53    1.12
  -3   0  16    3.52    1.32
  -3   1   1   14.94    0.52
  -3   1   1   14.99    0.53
  -3   1   2   13.26    0.47
  -3   1   2   14.22    0.51
  -3   1   3  178.69    2.44
  -3  -1   3  174.80    1.70
  -3   1   4    3.40    0.56
  -3   1   4    3.84    0.43
  -3  -1   5   53.20    0.96
  -3   1   5   55.13    1.01
  -3  -1   6   20.32    0.67
  -3   1   6   19.91    0.64
  -3  -1   7  139.86    2.36
  -3   1   7  142.91    2.12
  -3   1   7  142.99    2.36
  -3  -1   8   10.54    0.76
  -3   1   8   12.73    0.84
  -3   1   9    1.33    0.85
  -3  -1   9    2.02    0.72
  -3  -1  10    2.70    0.81
   3   1 -10    2.56    0.94
  -3   1  10    3.01    0.97
  -3   1  10    2.82    1.10
   3   1 -11   19.83    1.20
  -3   1  11   22.21    1.80
  -3  -1  11   20.38    1.36
  -3   1  11   20.13    1.56
  -3  -1  12   12.62    1.43
  -3   1  12   13.35    1.69
   3  -1 -13    0.59    1.00
  -3   1  13    0.16    1.15
  -3   1  14   -0.23    1.21
  -3   1  14    1.18    1.36
   3   1 -15   -0.11    0.66
  -3   1  15    0.87    1.31
   3   1 -16    0.22    0.60
   3   1 -16    0.30    0.66
  -3   2   1    6.74    0.39
   3   2  -1    8.24    0.40
  -3   2   2    1.07    0.44
   3   2  -2    1.44    0.28
  -3   2   2    0.96    0.37
  -3   2   2    1.10    0.48
  -3   2   3    9.87    0.49
  -3   2   3    9.16    0.55
  -3   2   3    9.54    0.39
  -3   2   4   82.80    1.40
  -3   2   4   92.23    1.69
  -3   2   5   55.93    1.24
  -3   2   5   54.61    1.32
  -3   2   6    0.62    0.77
  -3   2   6    1.80    0.65
  -3   2   6    1.15    0.61
  -3   2   7   11.91    0.89
  -3   2   7   13.48    0.71
  -3  -2   8   17.01    0.74
  -3   2   8   16.25    0.99
  -3   2   9    4.76    1.00
   3   2 -10    3.37    0.98
   3   2 -10    4.26    0.96
  -3   2  10    3.00    1.07
  -3   2  10    3.18    1.10
  -3   2  10    4.14    1.04
   3   2 -10    3.48    0.87
  -3   2  11   17.72    1.54
  -3   2  11   15.73    1.45
  -3   2  11   17.06    1.43
   3   2 -11   16.63    1.23
   3   2 -12    7.73    0.99
  -3   2  12    4.50    1.30
  -3   2  12    5.38    1.18
   3   2 -12    6.63    0.86
   3   2 -13    8.90    0.96
  -3   2  13    9.33    1.33
   3   2 -13    7.73    0.86
   3   2 -14    0.06    0.99
  -3   2  14    1.44    1.15
  -3   2  14    1.73    1.00
   3   2 -15    2.23    0.74
   3   2 -15    1.55    0.68
   3   2 -16    0.55    0.48
   3   2 -16    0.03    0.66
  -3   3   1   17.13    0.58
  -3   3   1   16.85    0.66
   3   3  -1   14.80    0.50
  -3   3   2   73.45    1.35
  -3   3   2   72.97    1.32
  -3   3   3   61.88    1.23
  -3   3   3   50.78    1.06
  -3   3   4   33.40    0.95
  -3   3   4   35.17    0.87
  -3   3   5   -1.28    0.73
  -3   3   5    0.04    0.60
  -3   3   6   10.30    0.86
  -3   3   7   10.69    0.82
  -3   3   7   15.09    1.07
  -3   3   8   91.67    2.66
  -3   3   8   82.43    1.78
  -3   3   9    2.75    1.02
   3   3  -9    3.33    1.00
   3   3  -9    3.55    0.83
   3   3  -9    3.33    0.86
   3   3 -10   20.16    1.17
   3   3 -10   19.66    1.13
   3   3 -10   21.84    1.26
  -3   3  10   20.54    1.35
   3   3 -11    6.88    0.91
   3   3 -11    6.59    1.02
  -3   3  11    4.74    1.29
  -3   3  11    4.54    1.26
   3   3 -11    5.32    0.84
  -3   3  12    3.52    1.31
  -3   3  12    3.53    1.32
   3   3 -12    5.16    0.82
  -3   3  12    4.04    1.33
  -3   3  13    1.00    1.25
   3   3 -13    0.55    0.84
   3   3 -13    2.17    0.89
  -3   3  13    1.82    1.10
   3   3 -13    1.36    1.04
   3   3 -13    2.68    0.85
   3   3 -14    0.01    0.86
   3   3 -14   -0.37    0.73
  -3   3  14    0.10    1.12
   3   3 -14    0.25    0.69
   3   3 -15    0.49    0.56
  -3   3  15   -1.02    1.20
  -3   4   1    0.25    0.54
  -3   4   2   12.60    0.75
  -3   4   3   42.92    1.14
  -3   4   4   50.68    1.35
  -3   4   5    1.86    0.77
  -3   4   6    2.38    0.87
  -3   4   7    4.98    0.82
   3   4  -7    5.51    0.92
   3   4  -8    3.50    0.98
   3   4  -8    3.50    0.96
  -3   4   8    3.33    1.22
  -3   4   9    1.70    1.17
   3   4  -9    3.07    1.02
   3   4  -9    2.90    0.94
  -3   4   9    2.06    1.15
  -3   4   9    3.11    1.02
   3   4 -10    2.49    0.96
  -3   4  10    2.37    1.25
   3   4 -10    2.95    1.14
  -3   4  10    2.09    1.29
   3   4 -11   14.74    0.93
   3   4 -11   17.07    1.13
  -3   4  11   16.41    1.35
   3   4 -11   13.86    1.01
   3   4 -12    9.53    0.89
  -3   4  12    8.08    1.54
   3   4 -12    9.47    1.13
  -3   4  12   12.59    1.12
   3   4 -12    9.89    0.93
   3   4 -13    2.06    0.72
  -3   4  13    2.57    1.13
   3   4 -13    2.49    0.69
  -3   4  13    1.49    1.15
   3   4 -14    7.43    0.80
   3   4 -14   10.98    0.82
  -3   5   1    9.87    0.86
  -3   5   1    9.92    0.92
   3   5  -2    2.15    0.95
  -3   5   2    2.40    0.81
   3   5  -2    2.64    0.89
  -3   5   3    2.71    0.81
  -3   5   3    1.68    0.75
   3   5  -3    3.98    0.93
   3   5  -3    3.45    1.23
   3   5  -3    1.78    0.95
   3   5  -4    1.46    0.98
   3   5  -4    1.63    1.00
  -3   5   4    0.70    0.81
   3   5  -4    2.43    1.46
   3   5  -5   81.05    2.13
   3   5  -5   77.88    2.12
   3   5  -6   25.47    1.31
   3   5  -6   25.09    1.35
   3   5  -7   20.10    1.23
   3   5  -7   24.15    1.38
   3   5  -8   46.53    1.30
   3   5  -8   48.64    1.56
  -3   5   9    1.46    1.31
   3   5  -9    1.23    1.00
   3   5  -9    2.01    0.79
  -3   5   9    0.11    1.30
   3   5 -10   17.71    1.31
   3   5 -10   12.87    0.86
  -3   5  10   16.73    1.37
  -3   5  11    1.59    1.15
  -3   5  11    0.25    1.06
   3   5 -11    0.75    0.63
   3   5 -11    1.70    0.94
  -3   5  12   13.24    1.29
  -3   5  12   14.63    1.42
   3   5 -12   12.39    1.02
   3   5 -13    3.27    0.54
   3   6  -1  116.10    2.45
   3   6  -1  109.99    2.28
   3   6  -2    6.00    1.10
  -3   6   2    4.57    0.85
   3   6  -2    3.19    1.31
  -3   6   2    3.41    1.21
   3   6  -2    4.59    1.12
  -3   6   3    2.88    1.24
   3   6  -3    1.69    1.05
  -3   6   3    2.19    0.91
   3   6  -3    2.80    1.01
   3   6  -3    1.37    1.16
   3   6  -4   78.52    2.08
  -3   6   4   88.61    2.84
   3   6  -5   32.74    1.43
  -3   6   5   35.19    1.57
   3   6  -6    0.38    1.25
   3   6  -6    0.75    0.98
   3   6  -7    2.09    0.94
  -3   6   7    2.99    0.99
   3   6  -7    3.33    1.19
   3   6  -8    1.28    0.88
   3   6  -8    1.78    1.07
  -3   6   8    1.00    1.22
  -3   6   8    0.53    1.20
  -3   6   9   12.75    1.17
  -3   6   9   12.43    1.35
   3   6  -9   10.33    1.20
   3   6  -9   12.49    0.90
   3   6 -10    2.31    0.67
  -3   6  10    2.68    1.09
  -3   6  10    1.43    1.23
   3   6 -10    2.08    0.84
  -3   6  11    0.92    0.91
   3   6 -11    0.88    0.69
  -3   6  11    0.60    0.90
   3   6 -11    0.54    0.52
   3   7  -1   16.89    1.18
   3   7  -1   16.21    1.14
   3   7  -1   17.03    1.51
   3   7  -2    6.93    1.08
  -3   7   2    5.85    0.78
   3   7  -2    6.39    1.01
   3   7  -2    5.69    1.30
   3   7  -3    1.45    0.92
  -3   7   4    1.37    0.90
   3   7  -4    2.20    0.90
  -3   7   4    1.91    1.25
   3   7  -5    2.13    0.83
  -3   7   5    1.48    0.92
   3   7  -5    1.76    1.02
  -3   7   5    0.93    1.11
   3   7  -6   -0.19    0.79
  -3   7   6    0.54    0.77
   3   7  -7    0.68    0.68
   3   7  -7    0.47    0.73
  -3   7   7    0.97    0.78
   3   7  -8    8.00    0.69
  -3   7   8    9.37    1.12
  -3   7   9   -0.20    0.84
   3   7  -9    1.10    0.48
   3   8  -1    7.36    0.84
   3   8  -2    2.76    0.70
   3   8  -3    3.55    0.65
   3   8  -4   -0.54    0.68
  -2   0   2    0.26    0.23
  -2   0   3    0.05    0.27
  -2   0   3    0.55    0.28
  -2   0   4    0.23    0.32
  -2   0   4    0.02    0.27
  -2   0   5   -0.19    0.31
  -2   0   6    0.82    0.37
  -2   0   7    0.36    0.49
  -2   0   8   52.50    1.23
  -2   0   9   -0.50    0.63
  -2   0  10   40.16    1.58
   2   0 -11    0.01    0.82
  -2   0  11    0.30    1.09
   2   0 -12    4.01    0.88
  -2   0  12    6.46    1.32
   2   0 -13    0.59    0.84
   2   0 -13   -0.01    0.88
  -2   0  13    0.31    1.30
   2   0 -14    1.08    0.80
   2   0 -14    0.73    0.81
  -2   0  14    0.05    1.34
   2   0 -15   -0.62    0.82
   2   0 -15   -0.67    0.71
  -2   0  16   -0.04    1.03
   2   0 -16    0.51    0.58
  -2   1   1  137.36    1.63
  -2   1   1  145.82    1.79
  -2   1   2  254.71    2.81
  -2   1   2  241.57    2.80
  -2   1   3  110.47    1.47
  -2   1   3  108.64    1.31
  -2   1   4  351.34    4.10
  -2   1   5    1.87    0.52
  -2   1   5    1.70    0.39
  -2   1   6    2.66    0.62
  -2   1   6    2.69    0.48
  -2   1   7   72.43    1.24
  -2   1   7   77.54    1.67
  -2   1   8    4.06    0.73
  -2   1   8    8.66    0.74
  -2   1   9   17.53    0.99
  -2  -1  10    2.85    0.87
  -2   1  10    3.55    0.93
  -2  -1  11   18.79    1.32
  -2   1  11   17.17    1.43
   2   1 -11   19.24    1.24
   2  -1 -12    0.68    0.82
   2   1 -12    0.77    0.98
   2  -1 -12   -0.12    0.85
   2   1 -12    1.29    0.86
  -2  -1  12   -0.34    1.19
  -2   1  12    1.40    1.24
   2  -1 -13    1.46    1.06
  -2   1  13    1.30    1.22
   2   1 -13    0.73    0.86
   2  -1 -13    0.24    0.91
   2   1 -13    0.19    0.92
   2  -1 -14    0.96    0.89
  -2   1  15    2.95    1.61
   2   1 -16    3.45    0.64
  -2   1  16   -0.23    1.25
  -2   2   1   79.03    1.03
  -2   2   1   83.34    1.12
   2   2  -1   77.40    1.10
  -2   2   1   80.40    1.04
  -2   2   2   87.68    1.23
  -2   2   2   77.68    0.99
  -2   2   2   82.73    1.16
  -2   2   3   23.08    0.53
  -2   2   3   22.92    0.59
  -2   2   4   30.45    0.85
  -2   2   4   30.06    0.71
  -2   2   5    1.79    0.47
  -2   2   5    2.23    0.67
  -2   2   5    1.54    0.54
  -2   2   6    2.82    0.70
  -2   2   7    3.37    0.81
  -2   2   7    2.33    0.60
  -2   2   8    8.63    0.90
  -2   2   8   11.54    0.79
  -2   2   9    9.00    1.04
  -2   2   9    7.18    0.84
   2   2 -10   -0.41    0.95
   2   2 -10    1.06    0.85
  -2   2  10    1.29    1.00
  -2   2  10    0.61    0.99
  -2   2  10    0.68    1.11
  -2   2  10    0.57    1.01
   2   2 -10    1.80    0.86
   2   2 -11    3.50    0.84
  -2   2  11    3.67    1.30
   2   2 -11    4.76    0.97
   2   2 -11    4.29    0.94
  -2   2  11    4.37    1.30
  -2   2  11    4.52    1.24
  -2   2  12    2.60    1.62
  -2   2  12    0.72    1.38
  -2   2  12    1.99    1.21
   2   2 -12    1.49    1.07
   2   2 -13    2.87    1.03
   2   2 -13    3.64    0.89
  -2   2  13    3.20    1.30
   2   2 -13    3.85    0.94
   2   2 -14   -0.44    0.89
  -2   2  14   -0.37    1.27
   2   2 -15    3.98    0.70
   2   2 -15    3.39    0.82
  -2   2  16    0.74    0.92
  -2   3   1   65.52    1.11
  -2   3   1   59.50    1.09
  -2   3   2    0.83    0.60
  -2   3   2    0.91    0.34
  -2   3   2    1.39    0.54
  -2   3   3    3.56    0.39
  -2   3   3    3.08    0.63
  -2   3   4   -0.67    0.59
  -2   3   4    0.59    0.57
  -2   3   5    5.99    0.74
  -2   3   5    5.19    0.74
  -2   3   6   36.30    1.34
  -2   3   6   36.02    1.05
  -2   3   7   12.59    1.08
  -2   3   8   12.45    1.25
  -2   3   8    7.84    0.91
  -2   3   9   -0.07    1.00
  -2   3   9    0.23    1.07
  -2   3   9    0.38    0.80
  -2   3  10   -0.26    1.11
  -2   3  10   -0.21    1.11
  -2   3  10    0.32    1.28
  -2   3  11    3.50    1.29
  -2   3  11    3.65    1.34
  -2   3  11    2.38    1.13
   2   3 -11    2.85    0.82
   2   3 -12   22.57    1.16
   2   3 -12   25.00    1.22
  -2   3  12   27.33    1.56
   2   3 -12   25.60    1.15
   2   3 -13    0.50    1.01
   2   3 -13    1.51    1.01
   2   3 -13    1.00    1.02
  -2   3  13    2.51    1.59
   2   3 -13    1.78    0.72
  -2   3  13    0.38    1.34
   2   3 -14    4.03    0.79
   2   3 -14    3.36    0.85
   2   3 -14    3.66    0.94
   2   3 -14    4.36    0.71
   2   3 -15    1.18    0.68
   2   3 -15    1.12    0.62
  -2   3  15    1.51    1.09
  -2   4   1   65.22    1.49
  -2   4   1   61.42    1.34
  -2   4   2   59.82    1.30
  -2   4   3    3.61    0.70
  -2   4   3    3.53    0.65
  -2   4   4   68.17    1.56
  -2   4   4   66.10    1.49
  -2   4   5    2.72    0.81
  -2   4   5    1.39    0.73
  -2   4   6    2.51    0.87
  -2   4   6    3.27    0.80
   2   4  -7   11.41    1.00
  -2   4   7    9.14    1.01
   2   4  -8   20.37    1.13
  -2   4   8   19.31    1.23
   2   4  -8   19.40    1.06
  -2   4   8   22.15    1.38
   2   4  -9   -0.48    0.85
  -2   4   9   -0.58    0.98
   2   4  -9   -0.82    0.89
  -2   4   9    0.48    1.11
   2   4 -10    1.31    0.84
   2   4 -10    0.43    0.78
  -2   4  10    1.06    1.45
   2   4 -10    0.58    0.84
   2   4 -11    1.91    0.76
   2   4 -11    3.44    0.84
  -2   4  11    3.57    1.05
  -2   4  11    2.80    1.36
  -2   4  11    3.55    1.06
   2   4 -11    1.75    0.87
   2   4 -11    1.85    1.12
   2   4 -11    2.12    1.05
   2   4 -12    1.18    0.72
   2   4 -12    1.56    0.72
  -2   4  12    2.84    1.47
   2   4 -12    0.43    1.04
  -2   4  12    1.79    1.05
  -2   4  12    2.85    1.34
   2   4 -13    0.64    0.70
   2   4 -13    0.96    0.67
  -2   4  13    0.98    1.13
  -2   4  13    0.89    1.11
   2   4 -14    0.77    0.69
   2   4 -14    0.72    0.67
   2   4 -14    0.94    0.71
  -2   5   1   52.80    1.30
  -2   5   1   58.37    1.36
  -2   5   2    0.42    0.66
  -2   5   2    0.63    0.74
  -2   5   3    1.55    0.79
  -2   5   3    1.03    0.74
  -2   5   4    3.23    0.90
   2   5  -4    3.95    0.91
   2   5  -5   21.49    1.22
  -2   5   5   19.84    1.21
   2   5  -6    2.08    0.96
   2   5  -6    1.61    1.15
  -2   5   6    1.90    0.81
  -2   5   7   -0.37    0.87
   2   5  -7    0.05    1.02
  -2   5   7    1.04    1.16
   2   5  -7    0.56    1.02
   2   5  -8    0.68    1.04
   2   5  -8    0.82    1.01
  -2   5   8    1.86    1.14
  -2   5   9   33.83    1.69
   2   5  -9   34.94    1.44
   2   5  -9   31.81    1.64
  -2   5   9   34.24    1.71
   2   5 -10    7.58    1.00
   2   5 -10    7.32    0.88
   2   5 -10    4.39    0.69
   2   5 -10    6.38    1.10
  -2   5  10    5.82    1.25
   2   5 -11    8.71    1.02
   2   5 -11    6.05    0.76
   2   5 -11    9.65    1.13
   2   5 -12   15.11    1.04
  -2   5  12   15.00    1.29
   2   5 -12   14.83    1.05
   2   5 -13    0.43    0.68
   2   5 -13    0.41    0.70
  -2   6   1    2.11    1.29
   2   6  -1    2.33    1.21
  -2   6   2    4.16    1.28
  -2   6   2    3.23    0.78
   2   6  -2    2.28    0.99
   2   6  -2    3.87    1.36
  -2   6   3    1.52    0.84
  -2   6   3    1.56    1.25
   2   6  -3    0.47    1.06
  -2   6   4    1.41    1.31
   2   6  -4    0.08    0.92
  -2   6   4    0.95    0.61
  -2   6   4    0.00    0.85
   2   6  -5   74.24    2.17
  -2   6   5   57.80    1.90
  -2   6   5   63.86    1.77
   2   6  -5   65.48    2.64
   2   6  -6    1.35    1.22
   2   6  -6   -0.38    1.06
  -2   6   6    0.08    0.94
  -2   6   6   -0.21    0.86
   2   6  -6    0.89    1.28
  -2   6   6    1.22    1.38
   2   6  -7    0.33    1.45
   2   6  -7    0.37    1.13
  -2   6   7   -0.28    0.87
   2   6  -7    1.02    0.95
  -2   6   7   -0.52    1.28
  -2   6   7   -0.26    0.99
   2   6  -8   39.54    1.46
   2   6  -8   39.82    1.40
  -2   6   8   40.58    1.91
  -2   6   8   38.65    1.88
  -2   6   9   24.22    1.43
  -2   6   9   25.97    1.42
   2   6  -9   22.30    1.08
  -2   6   9   28.00    1.75
  -2   6  10    1.05    1.08
  -2   6  10    1.25    1.01
   2   6 -10    0.87    0.68
   2   6 -10    1.20    0.73
  -2   6  11    1.53    0.81
   2   6 -11    1.10    0.70
   2   6 -11    0.56    0.63
   2   7  -1   -0.71    1.05
   2   7  -2    1.60    0.97
   2   7  -2    1.40    0.91
  -2   7   2    2.00    1.07
   2   7  -3    5.69    1.13
  -2   7   3    8.31    1.20
   2   7  -4    0.25    0.85
   2   7  -4   -0.18    1.06
   2   7  -5    6.50    1.06
   2   7  -5    6.68    0.89
   2   7  -6    7.29    0.96
   2   7  -6    6.11    0.80
  -2   7   7    0.89    1.19
   2   7  -7    1.72    0.88
   2   7  -7    1.76    0.81
   2   7  -8    0.57    0.73
   2   7  -8    0.45    0.62
   2   7  -8    0.60    0.64
  -2   7   9    0.52    0.85
   2   7  -9    0.98    0.53
   2   8  -1    0.44    0.78
   2   8  -1    0.30    0.69
   2   8  -2   -0.17    0.63
   2   8  -2   -0.47    0.76
   2   8  -3    0.28    0.60
   2   8  -3    0.51    0.59
   2   8  -4   -0.24    0.67
   2   8  -5    6.14    0.56
  -1   0   1    0.10    0.12
  -1   0   1   -0.01    0.14
  -1   0   2   90.56    1.14
   1   0  -3   -0.18    0.32
   1   0  -4  495.56    4.03
  -1   0   4  499.06    4.71
  -1   0   5   -0.06    0.22
  -1   0   6    5.95    0.42
   1   0  -6    6.56    0.59
   1   0  -7    0.71    0.69
  -1   0   7    0.53    0.44
   1   0  -8   12.82    0.77
  -1   0  11   -0.05    0.93
   1   0 -11    1.09    0.77
  -1   0  11    0.19    1.18
  -1   0  11    0.36    1.04
   1   0 -12   17.13    1.01
   1   0 -12   16.13    1.04
   1   0 -13   -0.71    0.88
  -1   0  13   -0.56    1.48
   1   0 -14    5.23    0.96
  -1   0  14    4.62    1.89
   1   0 -15    0.22    0.84
  -1   0  15   -0.31    1.33
  -1   0  16   -0.57    1.20
   1   0 -16    0.26    0.74
   1   0 -16    1.21    0.75
  -1   1   1   76.39    0.98
  -1   1   1   78.33    0.94
   1   1  -2   25.42    0.50
  -1   1   2   26.93    0.53
  -1   1   3  255.75    2.18
  -1   1   3  263.38    2.61
  -1   1   4   38.07    0.71
   1   1  -4   37.01    0.71
  -1   1   4   38.11    0.57
  -1   1   5  120.18    2.01
   1   1  -5  127.53    1.68
  -1   1   6   88.87    1.85
  -1   1   6  101.05    1.54
  -1   1   7    1.29    0.51
   1   1  -7    1.58    0.64
  -1   1   7    0.87    0.57
  -1   1   8   40.32    1.32
  -1   1   8   45.48    1.04
  -1   1   9   -0.02    0.63
  -1   1   9    0.15    0.70
   1   1  -9   -0.42    0.67
  -1   1  10    1.16    0.88
   1   1 -11   15.28    1.03
  -1  -1  11   12.74    1.34
  -1   1  11   13.59    1.45
  -1   1  11   16.56    1.47
   1   1 -11   19.57    1.21
   1  -1 -12    0.49    1.05
   1  -1 -12    0.32    0.85
   1   1 -12    0.94    0.86
   1   1 -12    1.16    1.04
   1   1 -12    1.38    1.05
  -1   1  12    2.05    1.29
   1  -1 -13    4.64    0.89
   1   1 -13    4.77    0.88
   1   1 -13    3.80    0.99
   1  -1 -14   -0.57    0.86
   1   1 -14    0.09    0.82
  -1   1  15    1.51    1.32
   1  -1 -15    1.69    0.84
   1   1 -16    0.91    0.72
  -1   1  16   -1.18    1.11
  -1   2   1    3.60    0.51
  -1   2   1    3.75    0.29
  -1   2   1    3.74    0.19
  -1   2   1    3.58    0.39
  -1   2   2    4.94    0.43
  -1   2   2    4.48    0.25
   1   2  -2    4.67    0.40
  -1   2   2    4.90    0.43
   1   2  -3  461.98    5.03
  -1   2   3  468.09    4.86
  -1   2   3  462.13    4.22
  -1   2   4   94.23    1.37
   1   2  -4   92.32    1.49
  -1   2   5   15.13    0.73
  -1   2   5   16.28    0.78
  -1   2   6   30.78    1.07
   1   2  -6   28.37    1.00
  -1   2   7   50.38    1.29
   1   2  -7   51.56    1.42
  -1   2   8   13.44    1.00
  -1   2   8   11.04    0.79
  -1   2   9    1.36    0.99
   1   2  -9    3.78    0.95
  -1   2   9    2.65    0.76
  -1   2  10    2.01    0.80
   1   2 -10    1.10    0.80
  -1   2  10    1.53    1.04
  -1   2  10    2.08    1.25
   1   2 -11    0.84    0.91
  -1   2  11   -0.21    1.32
  -1   2  11   -0.40    1.26
   1   2 -12    0.62    0.94
  -1   2  12    1.14    1.55
   1   2 -12   -0.12    1.07
  -1   2  12    1.65    1.49
  -1   2  12    1.39    1.25
   1   2 -13    0.28    0.83
   1   2 -13    0.83    1.12
  -1   2  13   -0.18    1.39
   1   2 -13    0.51    0.94
   1   2 -14    0.09    0.84
   1   2 -14    0.93    0.77
  -1   2  14    0.54    1.39
   1   2 -15    0.55    0.79
  -1   2  15    0.53    1.27
   1   2 -16   -0.92    0.56
  -1   2  16   -0.62    1.21
  -1   3   1   12.81    0.48
   1   3  -1   10.46    0.39
  -1   3   1   12.73    0.61
   1   3  -2    0.33    0.28
  -1   3   2   -0.02    0.28
  -1   3   2    0.07    0.54
   1   3  -3  205.72    3.13
  -1   3   3  210.35    2.89
  -1   3   3  207.61    2.69
  -1   3   4   15.81    0.76
  -1   3   4   15.90    0.78
   1   3  -5   23.72    0.96
  -1   3   5   23.05    0.91
   1   3  -6    8.68    0.88
  -1   3   6    7.87    1.03
  -1   3   7    4.30    0.78
   1   3  -7    4.23    0.93
  -1   3   8    0.06    0.98
   1   3  -8    0.30    0.96
  -1   3   9    3.43    1.24
   1   3  -9    0.78    0.79
   1   3  -9    0.81    0.83
  -1   3   9    2.18    0.95
  -1   3   9    1.95    0.89
   1   3 -10    4.13    0.85
   1   3 -10    4.77    0.80
  -1   3  10    5.37    1.25
   1   3 -11    0.48    0.75
   1   3 -11   -0.25    0.84
  -1   3  11    0.74    1.16
  -1   3  11    1.08    1.21
   1   3 -12    0.38    0.90
  -1   3  12   -0.86    1.51
   1   3 -12    1.20    0.86
  -1   3  12    0.53    1.38
   1   3 -13    0.29    0.83
   1   3 -13    0.18    0.89
   1   3 -14    0.76    0.69
   1   3 -14    0.95    0.97
  -1   3  14   -0.06    1.53
   1   3 -14    0.08    0.76
   1   3 -15    0.34    0.68
  -1   3  15    1.17    1.13
   1   3 -15    0.76    0.77
  -1   4   1   13.42    0.62
   1   4  -1   13.86    0.54
  -1   4   2    5.97    0.63
  -1   4   3   10.21    0.72
  -1   4   3    8.13    0.75
  -1   4   4   19.81    0.88
  -1   4   4   17.04    0.88
  -1   4   5   21.87    0.98
  -1   4   5   16.08    0.95
  -1   4   6   32.45    1.23
  -1   4   6   28.41    1.16
  -1   4   7    2.38    0.91
  -1   4   7    2.19    0.87
  -1   4   8   21.94    1.38
   1   4  -8   20.69    1.06
  -1   4   8   22.98    1.48
   1   4  -9    0.85    0.89
   1   4  -9    1.67    0.80
   1   4  -9    2.24    0.84
   1   4  -9    1.65    0.82
  -1   4   9    0.96    1.22
   1   4 -10    0.04    0.83
   1   4 -10    0.58    0.94
   1   4 -10   -0.41    0.85
   1   4 -10    0.05    0.78
   1   4 -10    0.47    1.01
  -1   4  10   -0.62    1.02
  -1   4  10   -0.21    1.24
   1   4 -11    1.91    0.78
   1   4 -11    1.45    0.95
   1   4 -11    2.86    1.12
   1   4 -11    2.40    0.80
   1   4 -12    5.46    0.91
   1   4 -12    5.73    0.86
  -1   4  12    6.62    1.45
   1   4 -12    7.38    1.09
  -1   4  12    4.78    1.14
   1   4 -12    3.87    0.88
   1   4 -13   -0.39    0.60
   1   4 -13   -0.47    0.70
  -1   4  13   -0.64    1.17
   1   4 -13   -0.27    0.65
   1   4 -14    0.65    0.65
   1   4 -14    0.25    0.72
   1   4 -14    0.14    0.63
   1   4 -15    0.63    0.68
   1   4 -15    0.85    0.76
  -1   5   1    1.43    0.63
  -1   5   1    0.45    0.62
  -1   5   2    5.06    0.75
  -1   5   3    9.74    0.87
  -1   5   4   54.82    1.45
   1   5  -5   17.58    1.12
  -1   5   5   18.51    1.03
  -1   5   5   19.09    1.36
   1   5  -6    0.97    0.89
  -1   5   6    0.29    0.88
   1   5  -6    0.37    0.90
   1   5  -6    0.51    1.09
  -1   5   6    1.26    1.18
   1   5  -7    0.05    0.94
   1   5  -7   -0.31    1.02
  -1   5   7    0.09    0.96
  -1   5   7    1.20    1.18
   1   5  -8   -0.11    0.96
   1   5  -8    1.20    0.90
   1   5  -8   -0.59    1.11
  -1   5   8    0.04    1.15
   1   5  -9   14.64    1.06
  -1   5   9   15.31    1.51
   1   5  -9   12.66    1.11
  -1   5   9   13.38    1.33
   1   5 -10    0.22    0.85
  -1   5  10    0.35    1.16
   1   5 -10    0.17    0.94
   1   5 -10    0.91    1.01
  -1   5  10    0.20    1.22
   1   5 -11   -0.17    0.64
  -1   5  11   -0.22    1.10
   1   5 -11   -0.46    0.96
  -1   5  11    1.00    1.12
  -1   5  11    0.45    1.15
   1   5 -11   -0.80    0.84
  -1   5  12    0.07    1.14
   1   5 -12    0.03    0.46
   1   5 -12    0.40    0.83
  -1   5  12    0.44    1.21
   1   5 -12    0.78    0.70
   1   5 -13    8.26    0.80
   1   5 -13    8.87    0.69
   1   6  -1    2.64    0.94
  -1   6   1    3.72    1.17
   1   6  -1    2.90    0.95
  -1   6   2   12.90    1.37
  -1   6   2   12.41    1.21
   1   6  -3    0.41    0.96
  -1   6   3    0.10    0.90
  -1   6   4    0.80    0.85
   1   6  -4    0.52    1.01
  -1   6   5    0.60    0.92
   1   6  -5    0.66    1.19
  -1   6   5    2.13    1.64
   1   6  -5    0.70    1.12
  -1   6   6    0.86    0.91
   1   6  -6    1.11    1.05
   1   6  -6    1.45    0.94
  -1   6   6    0.99    0.91
   1   6  -6    2.40    1.21
  -1   6   6    0.15    1.32
   1   6  -7    1.29    1.04
   1   6  -7    1.91    0.86
  -1   6   7    1.29    0.86
  -1   6   7    1.77    1.10
   1   6  -7    1.89    1.17
   1   6  -8    2.30    0.95
   1   6  -8    0.95    1.11
  -1   6   8    1.75    1.07
  -1   6   8    2.90    1.38
   1   6  -9   23.60    0.98
   1   6  -9   26.32    1.16
  -1   6   9   24.06    1.48
  -1   6  10    0.12    0.85
   1   6 -10   -0.57    0.89
  -1   6  10    0.89    1.16
  -1   6  10    0.11    1.12
   1   6 -10    0.72    0.72
   1   6 -11   -0.24    0.65
  -1   6  11   -0.16    0.72
   1   6 -11   -0.30    0.61
   1   6 -12    9.33    0.60
   1   6 -12    9.09    0.66
   1   7  -1   21.75    1.14
   1   7  -1   24.56    1.17
   1   7  -1   22.69    1.38
   1   7  -2    8.33    0.98
  -1   7   2    9.62    1.37
  -1   7   3    1.29    1.04
   1   7  -3    0.48    0.84
  -1   7   3    0.72    1.19
   1   7  -3    0.78    0.85
   1   7  -4    0.48    0.89
   1   7  -4   -0.47    0.83
  -1   7   4    0.41    1.46
   1   7  -5    0.12    0.90
   1   7  -5    0.27    0.91
  -1   7   5    0.20    1.02
   1   7  -6    0.86    0.84
  -1   7   6    0.87    1.08
  -1   7   6    1.72    1.12
  -1   7   7    4.94    1.05
  -1   7   7    4.01    1.18
  -1   7   8    1.22    1.01
   1   7  -8    0.39    0.73
  -1   7   8    0.77    1.19
   1   7  -9    0.48    0.71
   1   7  -9    0.17    0.55
  -1   7   9    0.20    0.87
   1   8  -1    1.17    0.81
   1   8  -1    1.31    0.76
   1   8  -2   10.37    0.77
   1   8  -2    9.95    0.70
  -1   8   3   -0.61    0.88
   1   8  -3   -0.35    0.60
   1   8  -4    0.90    0.61
  -1   8   4   -0.58    0.87
   1   8  -5    0.27    0.55
  -1   8   5   -0.63    0.89
   1   8  -6    1.54    0.77
  -1   8   6    1.91    0.94
   0   0  -2   90.48    1.29
   0   0  -2  106.01    1.36
   0   0  -3    0.29    0.24
   0   0  -4  777.39    8.47
   0   0   4  702.62    7.56
   0   0   5   -0.24    0.30
   0   0  -6   24.47    0.78
   0   0   6   21.95    0.60
   0   0   7    0.10    0.45
   0   0  -7   -0.66    0.53
   0   0  -8  117.39    2.05
   0   0   8  116.87    1.82
   0   0  -9   -0.30    0.81
   0   0 -10   11.96    1.09
   0   0 -11    0.10    0.78
   0   0  11   -0.32    1.11
   0   0  11   -0.41    1.28
   0   0 -12    7.23    0.96
   0   0  12    5.74    1.50
   0   0 -13    1.07    0.87
   0   0 -13    0.13    0.79
   0   0 -14    3.23    0.87
   0   0 -14    4.12    0.94
   0   0 -15    0.28    0.90
   0   0  15    0.10    1.27
   0   0 -15   -0.25    0.73
   0   0 -16    2.87    0.78
   0   0 -16    3.05    0.71
   0   1   0    0.10    0.14
   0   1   0    0.14    0.14
   0   1   1   60.50    0.89
   0   1   1   62.34    0.82
   0   1  -1   63.37    0.86
   0   1   2    0.11    0.22
   0   1  -2   -0.04    0.30
   0   1  -2    0.12    0.27
   0   1  -3   23.04    0.53
   0   1   3   23.92    0.52
   0   1  -4 1096.20   11.17
   0   1   4 1166.66   12.58
   0  -1   4 1154.42   11.98
   0   1  -5   25.62    0.77
   0  -1   5   26.62    0.48
   0   1   6   31.25    0.84
   0  -1  -6   34.29    0.78
   0   1  -7   43.53    1.16
   0   1   7   47.76    1.17
   0   1   8   23.29    0.94
   0   1   9   33.95    1.26
   0   1   9   29.89    0.95
   0   1  10   14.29    1.11
   0   1 -10   16.18    1.21
   0  -1 -11    2.28    0.98
   0  -1 -11    1.39    0.83
   0   1 -11    1.76    0.99
   0   1 -11    2.50    0.79
   0   1  11    3.03    1.29
   0   1  11    3.70    1.55
   0   1 -12    3.40    0.88
   0  -1 -12    2.79    0.85
   0   1 -12    2.31    0.86
   0  -1  12    2.50    1.54
   0  -1 -13    0.36    1.02
   0   1 -13    0.59    0.92
   0   1 -13    0.34    0.81
   0  -1  13   -0.19    1.21
   0   1 -14    0.33    0.83
   0  -1 -14    0.70    0.88
   0   1 -15    2.03    0.73
   0  -1 -15    2.02    1.00
   0   1  16    0.17    1.14
   0   1 -16    0.05    0.58
   0   2   0  394.16    4.20
   0   2   0  401.90    4.07
   0   2  -1  114.20    1.44
   0   2   1  113.19    1.38
   0   2  -2   26.85    0.58
   0   2   2   25.95    0.59
   0   2   3  132.98    1.61
   0   2  -3  137.75    1.85
   0   2   4   26.98    0.72
   0   2  -4   28.68    0.75
   0   2   5    7.83    0.64
   0   2  -5    8.23    0.74
   0   2   6    5.35    0.63
   0   2  -6    5.13    0.77
   0   2  -7   81.89    1.73
   0   2  -8    5.25    0.80
   0   2   8    4.90    0.74
   0   2   9    2.69    0.76
   0   2  -9    2.55    0.91
   0   2 -10    4.03    0.79
   0   2  10    4.00    1.23
   0   2  10    3.23    0.86
   0   2 -10    3.49    0.86
   0   2 -11   12.05    1.06
   0   2  11   13.21    1.71
   0   2 -11   12.66    0.99
   0   2 -11   13.03    1.43
   0   2  11   14.09    1.66
   0   2 -11   12.08    1.06
   0   2 -12    1.51    0.93
   0   2  12    2.80    1.59
   0   2 -12    2.67    0.82
   0   2 -12    1.68    1.13
   0   2 -12    1.09    0.98
   0   2 -13    1.80    0.91
   0   2 -13    2.40    0.98
   0   2 -13    1.92    0.80
   0   2 -14    0.61    0.86
   0   2 -14    0.58    0.81
   0   2  14    0.11    1.47
   0   2 -15    0.52    0.74
   0   2  15    1.05    1.50
   0   2 -16    0.66    0.62
   0   2 -16    0.43    0.57
   0   2  16    0.10    1.25
   0   3   0    0.34    0.40
   0   3   0   -0.31    0.48
   0   3   0   -0.02    0.29
   0   3   1   52.01    0.95
   0   3   1   49.63    0.82
   0   3  -1   59.21    1.04
   0   3  -1   49.91    0.86
   0   3   2  133.37    1.86
   0   3  -2  144.73    1.94
   0   3  -2  133.84    1.97
   0   3  -2  129.03    1.76
   0   3   3    6.17    0.71
   0   3  -3    7.26    0.59
   0   3   3    5.75    0.65
   0   3  -3    5.97    0.64
   0   3   4   90.89    1.74
   0   3   4   77.16    1.36
   0   3   5   -0.81    0.59
   0   3   5    0.29    0.59
   0   3   6   -0.73    0.71
   0   3   6   -0.18    0.65
   0   3   7   97.81    2.39
   0   3   7   81.34    1.86
   0   3   8   -0.37    0.98
   0   3  -8   -0.69    0.92
   0   3   9    7.28    1.13
   0   3  -9    4.39    0.82
   0   3   9    5.07    1.05
   0   3 -10    2.19    0.95
   0   3 -10    1.93    0.82
   0   3  10    1.94    1.08
   0   3  10    2.88    1.11
   0   3 -10    1.36    0.84
   0   3  11    1.50    1.40
   0   3 -11   -0.02    1.18
   0   3  11    1.41    1.50
   0   3 -11    1.13    0.86
   0   3 -12   -0.05    0.88
   0   3 -12    1.19    1.03
   0   3  12   -0.26    1.56
   0   3 -12    0.28    0.80
   0   3  12    0.91    1.50
   0   3 -13    0.45    0.89
   0   3  13   -0.03    1.61
   0   3 -13    0.97    0.83
   0   3 -14   -0.72    0.84
   0   3 -14   -0.05    0.75
   0   3 -14   -0.28    0.91
   0   3  14    0.79    1.26
   0   3 -15    1.15    0.60
   0   3 -15    0.29    0.63
   0   4   0   52.09    1.16
   0   4   1   39.31    0.97
   0   4  -2   69.91    1.51
   0   4   2   62.83    1.32
   0   4   3   66.04    1.30
   0   4  -3   57.89    1.40
   0   4  -4    1.70    0.74
   0   4   4    1.32    0.67
   0   4   5    9.36    0.69
   0   4   5    8.10    0.79
   0   4  -5   12.66    0.88
   0   4   6    0.96    0.84
   0   4   6    0.50    0.75
   0   4   7    2.35    0.86
   0   4   7    1.76    0.88
   0   4  -8    1.17    0.80
   0   4   8    2.23    1.05
   0   4  -8    0.98    1.03
   0   4  -8    1.82    0.83
   0   4   8    2.26    1.05
   0   4  -8    2.22    1.09
   0   4   8    3.23    1.09
   0   4  -9    2.89    0.86
   0   4  -9    3.12    0.84
   0   4  -9    3.60    0.79
   0   4   9    4.20    1.13
   0   4  -9    3.31    1.24
   0   4   9    2.50    1.14
   0   4  -9    3.08    0.92
   0   4 -10    7.01    0.93
   0   4  10    9.71    1.44
   0   4 -10    8.05    0.84
   0   4 -10    8.08    0.77
   0   4  10    9.64    1.59
   0   4 -10    8.21    1.00
   0   4 -11    1.42    0.83
   0   4 -11    0.68    0.87
   0   4  11    3.11    1.35
   0   4 -11    0.95    1.11
   0   4  11    0.45    1.37
   0   4  11    2.11    1.41
   0   4 -11    2.04    0.81
   0   4  12    4.10    1.18
   0   4  12    3.37    1.47
   0   4 -12    2.88    0.81
   0   4 -13   -0.20    0.71
   0   4 -13    0.34    0.73
   0   4 -13   -0.18    0.78
   0   4  13   -0.23    1.35
   0   4 -13   -0.61    0.74
   0   4 -14   -0.38    0.53
   0   4 -14   -0.02    0.60
   0   4  14    0.54    1.30
   0   4 -14    0.40    0.66
   0   4 -14    0.13    0.63
   0   4 -14    0.92    0.64
   0   4  15    0.12    0.63
   0   4 -15    0.52    0.62
   0   4 -15    0.67    0.59
   0   4 -15   -0.02    0.74
   0   5   0   -0.31    0.53
   0   5   1    2.49    0.69
   0   5   2    3.02    0.67
   0   5   3    7.04    0.95
   0   5   4   11.56    0.96
   0   5  -5    4.10    1.19
   0   5   5    3.32    1.17
   0   5  -6    1.65    1.08
   0   5   6    0.84    0.90
   0   5  -6    1.26    1.06
   0   5   6    1.25    1.23
   0   5  -7    5.19    0.97
   0   5   7    4.32    1.19
   0   5   7    5.97    1.30
   0   5  -8   24.25    1.27
   0   5   8   24.00    1.57
   0   5  -8   24.75    1.42
   0   5   8   31.21    1.84
   0   5  -9    3.86    1.11
   0   5  -9    4.22    0.94
   0   5   9    3.48    1.47
   0   5  10    2.39    1.15
   0   5 -10    0.25    1.00
   0   5  10    1.41    1.26
   0   5 -10    1.32    0.85
   0   5  11    1.06    1.18
   0   5 -11    1.09    0.92
   0   5  11    0.73    1.11
   0   5  11    0.70    1.10
   0   5 -11    0.01    0.80
   0   5 -12    0.99    0.78
   0   5  12    1.09    0.95
   0   5 -12    1.72    0.71
   0   5 -13    4.36    0.71
   0   5 -13    5.13    0.69
   0   6   0    2.92    1.06
   0   6   0    2.03    1.00
   0   6   0    2.55    1.40
   0   6   1   53.89    1.46
   0   6  -1   60.56    2.05
   0   6   1   66.18    1.84
   0   6   1   72.65    2.19
   0   6  -2   24.18    1.19
   0   6   2   22.47    1.49
   0   6   2   24.99    1.59
   0   6  -2   25.14    1.27
   0   6   3    4.88    0.95
   0   6   3    4.78    0.97
   0   6  -3    5.28    0.96
   0   6  -4   23.06    1.16
   0   6   4   21.73    1.20
   0   6   4   27.39    1.69
   0   6   5    2.49    0.96
   0   6  -5    1.87    1.00
   0   6  -5    2.97    0.89
   0   6  -5    1.06    1.39
   0   6   5    2.42    1.39
   0   6  -6   13.27    1.09
   0   6  -6   12.35    1.31
   0   6  -7    0.57    1.11
   0   6   7   -0.68    1.39
   0   6   8    0.84    1.66
   0   6  -9    0.51    0.82
   0   6   9   -1.19    1.18
   0   6  10   -1.00    0.91
   0   6 -10   -0.77    0.81
   0   6  11    0.01    0.73
   0   6  11    0.60    0.88
   0   6 -11    0.23    0.59
   0   6 -11    0.79    0.66
   0   6 -12    1.90    0.58
   0   6  12    2.61    0.63
   0   6 -12    2.72    0.63
   0   7   0    0.42    1.01
   0   7   0   -0.41    1.09
   0   7   0    0.04    1.08
   0   7  -1   17.62    1.05
   0   7   1   16.42    1.02
   0   7  -1   20.15    1.21
   0   7   1   18.62    1.63
   0   7   1   21.73    1.34
   0   7  -2    0.92    0.79
   0   7  -2    1.35    0.96
   0   7   2    0.71    1.31
   0   7   2    1.12    1.16
   0   7   3    0.88    0.96
   0   7   3    1.12    1.54
   0   7  -4    2.81    0.81
   0   7   4    1.67    0.98
   0   7   5   28.94    1.55
   0   7   5   33.88    1.85
   0   7  -6    4.20    1.11
   0   7   6    5.21    0.98
   0   7   6    4.50    1.29
   0   7  -7    0.52    1.02
   0   7   7   -1.04    0.89
   0   7  -7   -0.72    0.62
   0   7   7    0.27    1.09
   0   7  -8   -0.47    0.79
   0   7   8   -0.13    0.82
   0   7   8   -0.89    0.99
   0   7  -8    0.42    0.57
   0   7  -9   -0.81    0.64
   0   7   9   -0.55    0.80
   0   7  -9    0.12    0.58
   0   8   0    9.16    1.42
   0   8   1    3.04    1.11
   0   8   2   -0.18    0.82
   0   8   3    0.08    0.86
   0   8   4    4.20    1.01
   0   8   5    0.29    0.93
   0   8   6    4.77    0.95
  -1   0   0  172.83    3.12
  -1   0  -1   -0.25    0.16
  -1   0  -1   -0.04    0.14
  -1   0  -2   47.64    0.77
  -1   0  -2   48.22    0.75
  -1   0  -3   -0.48    0.33
  -1   0  -3   -0.22    0.27
  -1   0  -4 9716.08   87.61
   1   0   5   -0.52    0.41
  -1   0  -5    0.47    0.39
   1   0   6  121.54    1.78
  -1   0  -6   98.87    1.61
  -1   0  -7    0.27    0.44
   1   0   7   -0.34    0.48
  -1   0  -8  339.87    5.68
   1   0   8  331.54    4.45
  -1   0  -9   -0.73    0.66
  -1   0 -10    0.94    0.78
  -1   0 -11   -0.74    0.81
   1   0  11   -0.35    1.37
   1   0  12   32.03    2.23
  -1   0 -12   26.74    1.18
  -1   0 -13   -0.02    0.91
   1   0  13    1.19    1.49
  -1   0 -14    2.08    0.93
   1   0  14    1.20    1.63
  -1   0 -15    0.55    0.70
   1   0  15   -0.22    1.28
  -1   0 -15    0.50    0.79
  -1   0 -16    3.55    0.65
  -1   0 -16    4.35    0.71
  -1   0 -16    4.02    0.75
  -1   1   0 1445.09   13.41
  -1   1   0 1462.30   13.83
   1   1   0 1463.34   14.23
  -1   1  -1    1.28    0.28
   1   1   1    1.05    0.23
  -1   1  -1    1.32    0.28
  -1   1  -2    0.96    0.28
  -1  -1  -2    0.60    0.20
  -1   1  -2    1.04    0.37
   1   1   2    1.12    0.33
  -1   1  -2    0.82    0.38
  -1   1  -3  111.49    1.51
   1   1   3  111.42    1.76
  -1   1  -4    1.55    0.45
   1   1   4    1.21    0.48
  -1  -1  -4    0.90    0.23
  -1   1  -4    1.59    0.49
  -1  -1  -5    1.07    0.31
   1   1   5    0.41    0.50
  -1   1  -5    0.48    0.51
  -1   1  -5    0.96    0.48
  -1   1  -6    1.27    0.58
  -1   1  -6    1.43    0.56
  -1  -1  -6    1.50    0.42
   1  -1   6    1.39    0.41
  -1  -1  -7   24.56    0.78
   1   1   7   25.59    0.86
  -1   1  -7   19.66    0.85
  -1  -1  -8  295.41    4.18
   1   1   8  368.71    5.28
  -1   1  -9    3.19    0.71
   1   1   9    1.01    0.68
  -1   1 -10   13.88    1.04
  -1  -1 -11    3.37    0.94
  -1  -1 -11    4.62    0.86
  -1   1 -11    3.96    0.85
   1  -1  11    4.10    1.77
   1   1  11    4.45    1.41
  -1   1 -11    5.47    0.93
  -1   1 -12   10.11    1.10
  -1   1 -12    8.66    1.02
   1  -1  12    8.84    1.89
  -1   1 -13   10.10    1.08
  -1   1 -13    8.25    0.96
   1   1  13   11.40    1.90
  -1  -1 -13   10.39    1.04
  -1   1 -14   -0.48    1.04
  -1  -1 -14    0.68    1.07
  -1  -1 -15    1.78    1.03
  -1   1 -15    1.50    0.72
  -1   1 -16   -0.02    0.75
  -1   1 -16    0.79    0.71
  -1   2   0   92.07    1.22
  -1   2   0   84.96    1.22
  -1   2   0   93.41    1.15
   1   2   1   62.58    0.94
  -1   2  -1   72.31    1.11
   1   2   2   25.31    0.45
  -1   2  -2   25.82    0.62
   1   2   2   26.50    0.59
   1   2   3   20.64    0.57
  -1   2  -3   23.17    0.70
   1   2   3   20.72    0.59
  -1   2  -4  183.46    2.70
   1   2   4  182.41    2.74
  -1   2  -5   48.81    1.12
  -1   2  -5   46.31    1.07
   1   2   5   42.15    1.11
   1   2   6    6.68    0.65
  -1   2  -6    6.07    0.63
   1   2   6    5.36    0.64
  -1   2  -6    5.41    0.70
   1   2   7   23.64    1.04
  -1   2  -7   25.63    1.04
   1   2   8    4.39    0.87
   1   2   8    2.50    0.69
   1   2   9    1.99    0.91
   1   2   9    1.48    0.84
  -1   2  -9    0.95    0.90
  -1   2 -10    1.80    0.75
   1   2  10    0.59    1.02
   1   2  10    1.86    0.84
  -1   2 -10    1.24    0.69
   1   2  10    0.95    1.26
  -1   2 -10    1.25    0.78
  -1   2 -11    7.35    0.98
  -1   2 -11    7.67    0.86
  -1   2 -11    7.81    1.31
  -1   2 -11    6.97    0.98
  -1   2 -12    0.33    1.01
  -1   2 -12    1.78    0.77
  -1   2 -12    1.14    1.10
   1   2  12    0.08    1.78
  -1   2 -12    1.79    0.93
  -1   2 -13    0.22    0.79
   1   2  13    0.72    1.59
  -1   2 -13   -0.38    0.88
  -1   2 -14    0.24    0.85
  -1   2 -14    0.25    0.78
   1   2  14    0.10    1.53
  -1   2 -15    3.79    0.79
  -1   2 -15    3.79    0.77
  -1   2 -16   -0.43    0.63
  -1   2 -16    0.31    0.66
  -1   2 -16    0.04    0.59
   1   3   0   75.64    1.13
  -1   3   0   78.39    1.55
   1   3   0   70.97    1.22
  -1   3   0   73.84    1.42
   1   3   1   36.18    0.69
  -1   3  -1   43.52    0.91
  -1   3  -1   44.18    0.89
  -1   3  -1   40.30    0.91
  -1   3  -2  115.04    2.04
  -1   3  -2  128.69    1.84
  -1   3  -2  122.63    1.82
   1   3   3   14.35    0.66
  -1   3  -3   13.81    0.65
   1   3   4    2.00    0.57
   1   3   4    0.83    0.58
   1   3   5   29.95    0.86
  -1   3  -5   32.68    0.98
   1   3   6   69.28    1.64
   1   3   6   50.81    1.44
  -1   3  -6   56.57    1.36
   1   3   7   -1.34    0.67
  -1   3  -7   -1.11    0.79
   1   3   8   26.48    1.30
   1   3   8   23.18    1.22
  -1   3  -9    0.78    0.78
   1   3   9    0.45    1.21
   1   3   9    2.10    0.99
  -1   3  -9    1.79    0.93
   1   3   9    1.67    1.24
  -1   3  -9    1.49    0.74
  -1   3 -10    0.39    0.71
   1   3  10    0.45    1.27
  -1   3 -10    0.96    0.77
  -1   3 -11   20.18    1.36
  -1   3 -11   18.73    1.11
  -1   3 -12    0.33    0.92
  -1   3 -12   -0.62    0.80
   1   3  12    0.09    2.01
  -1   3 -12    0.19    0.81
  -1   3 -13    1.65    0.88
  -1   3 -13    1.50    0.85
  -1   3 -13    1.55    0.79
  -1   3 -14    0.19    0.87
  -1   3 -14    0.56    0.67
  -1   3 -15    0.93    0.61
   1   3  15    0.78    1.08
  -1   4   0   10.17    0.59
   1   4   0   10.43    0.63
  -1   4   0    9.91    0.56
  -1   4  -1   77.68    1.23
   1   4   1   68.71    1.28
  -1   4  -1   73.15    1.52
  -1   4  -2   62.76    1.42
   1   4   2   62.83    1.33
  -1   4  -3   25.57    0.83
  -1   4  -3   27.04    1.11
  -1   4  -4   45.59    1.06
  -1   4  -4   46.46    1.45
   1   4   5   25.33    1.02
  -1   4  -5   33.93    1.16
   1   4   6   16.21    1.00
  -1   4  -6   18.82    1.05
   1   4   7   13.32    1.12
  -1   4  -7   18.53    1.13
  -1   4  -8    0.11    0.94
   1   4   8   -0.29    1.34
  -1   4  -8    0.04    1.03
   1   4   8    0.08    1.13
   1   4   8    0.80    1.35
  -1   4  -9    3.24    0.83
  -1   4  -9    1.77    0.87
  -1   4  -9    2.53    0.91
   1   4   9    2.47    1.32
   1   4   9    4.29    1.50
  -1   4 -10    2.32    0.86
  -1   4 -10    1.95    1.01
  -1   4 -10    2.95    0.74
   1   4  10    1.60    1.28
   1   4  10    2.93    1.54
   1   4  10    1.81    1.41
  -1   4 -10    2.81    0.88
  -1   4 -11   -1.00    0.84
  -1   4 -11   -0.51    0.84
  -1   4 -11    0.53    1.04
   1   4  11    0.73    1.22
   1   4  11    0.45    1.70
  -1   4 -11   -0.60    0.78
  -1   4 -12   -0.44    0.87
  -1   4 -12   -0.04    0.70
  -1   4 -12   -0.89    0.79
  -1   4 -13    0.84    0.59
  -1   4 -13    0.71    0.68
  -1   4 -13    0.77    0.81
  -1   4 -13    1.54    0.75
  -1   4 -14    2.06    0.61
  -1   4 -14    2.04    0.67
  -1   4 -14    1.71    0.73
  -1   4 -14    1.29    0.53
  -1   5   0   25.23    0.84
   1   5   1   28.69    0.91
   1   5   2    1.13    0.63
   1   5   3    2.32    0.78
   1   5   4   -0.02    0.78
   1   5   4    1.42    1.17
  -1   5  -5    0.09    0.81
  -1   5  -5    0.48    0.91
   1   5   5   -0.12    1.25
  -1   5  -6    3.52    0.85
   1   5   6    3.62    1.26
  -1   5  -7   -0.73    1.05
   1   5   7   -0.27    1.31
  -1   5  -8    2.58    1.02
   1   5   9    2.26    1.30
   1   5   9    2.84    1.47
  -1   5 -10    0.26    0.91
   1   5  10    1.38    1.27
   1   5  10    0.17    1.24
   1   5  11   -0.23    1.10
  -1   5 -11    0.84    0.75
  -1   5 -11    0.45    0.96
  -1   5 -12    6.98    0.83
  -1   5 -12    7.33    0.83
  -1   5 -13    0.73    0.62
  -1   5 -13    0.36    0.73
   1   6   0   27.16    1.25
   1   6   0   27.51    1.46
  -1   6  -1    0.30    0.85
   1   6   1    0.95    1.29
   1   6   1    0.37    0.86
   1   6   1    1.24    1.11
  -1   6  -2   49.29    1.64
   1   6   2   52.32    1.69
  -1   6  -3   43.96    1.51
   1   6   3   45.34    1.52
   1   6   3   51.11    1.98
  -1   6  -4    0.84    0.89
  -1   6  -4    0.09    1.00
   1   6   4    0.15    0.88
   1   6   4    0.54    1.26
  -1   6  -5   31.49    1.30
  -1   6  -5   28.48    1.54
   1   6   5   30.66    1.39
  -1   6  -6    4.05    0.93
  -1   6  -6    5.38    1.13
   1   6   6    5.54    1.02
   1   6   6    4.97    1.51
  -1   6  -7    6.70    0.84
   1   6   7    7.63    1.07
  -1   6  -7    5.65    1.10
   1   6   7    8.49    1.48
  -1   6  -8   10.34    0.86
   1   6   8    9.77    1.29
   1   6   8   12.65    1.63
   1   6   9    2.31    0.91
  -1   6  -9    1.95    0.67
  -1   6  -9    2.24    0.86
   1   6  10    4.85    0.89
   1   6  10    5.59    1.09
  -1   6 -10    4.86    0.84
  -1   6 -11   -0.34    0.62
   1   6  11   -0.38    0.82
   1   6  11   -0.38    0.94
  -1   6 -11    0.24    0.56
  -1   6 -12    0.98    0.52
   1   6  12    0.57    0.60
   1   7   0    4.91    0.89
   1   7   0    5.05    1.16
   1   7   1    2.53    1.10
   1   7   1    2.56    0.91
   1   7   1    3.28    1.21
   1   7   2    0.06    0.85
   1   7   2    1.46    1.06
   1   7   2    1.03    1.22
  -1   7  -3   12.22    0.90
   1   7   3   14.92    1.07
  -1   7  -4    1.62    0.82
   1   7   4    1.84    1.08
  -1   7  -5    6.03    0.72
   1   7   5    7.80    1.35
  -1   7  -6    1.62    0.66
  -1   7  -6    2.74    1.08
   1   7   6    2.19    1.21
  -1   7  -7    0.74    1.02
   1   7   7    0.89    1.17
  -1   7  -8    1.08    0.87
  -1   7  -8    0.25    0.51
  -1   7  -9   19.27    0.98
   1   7   9   22.78    1.11
   1   7   9   21.88    1.16
   1   8   0    6.05    0.85
   1   8   0    5.22    0.70
   1   8   1    1.06    0.85
   1   8   1    0.45    0.81
   1   8   2    1.20    0.79
   1   8   2   -0.67    1.10
   1   8   3    3.16    0.94
   1   8   3    3.94    0.70
   1   8   4    6.12    0.94
   1   8   4    5.14    0.84
   1   8   5    1.36    0.89
   1   8   5    1.58    1.09
   1   8   6    0.17    1.08
  -2   0   0  377.61    5.39
  -2   0   0  355.66    4.81
  -2   0  -1   -0.10    0.20
  -2   0  -1   -0.21    0.26
  -2   0  -2   25.24    0.49
  -2   0  -2   24.48    0.49
  -2   0  -3   -0.01    0.38
  -2   0  -4    2.58    0.47
  -2   0  -5   -0.28    0.46
  -2   0  -6   60.33    1.29
   2   0   6   56.58    1.17
  -2   0  -7   -0.18    0.50
  -2   0  -7   -0.26    0.54
   2   0   8 1355.24   11.13
  -2   0  -8 1347.59   10.83
   2   0   9   -0.34    0.63
  -2   0  -9    3.15    0.69
  -2   0 -10   26.95    1.29
  -2   0 -11   -0.05    0.83
  -2   0 -11   -0.58    0.79
  -2   0 -12   91.43    1.96
  -2   0 -12   86.31    1.90
   2   0  12   95.02    3.06
  -2   0 -13    0.11    1.00
  -2   0 -13    0.15    0.92
  -2   0 -14   -0.36    0.86
   2   0  14    1.68    1.43
  -2   0 -15   -1.27    0.86
  -2   0 -15   -0.37    0.80
  -2   0 -16    4.33    0.72
  -2   0 -16    4.78    0.72
  -2   1   0   46.29    0.65
  -2   1   0   52.76    0.83
  -2   1   0   47.07    0.65
  -2   1  -1  188.39    2.17
  -2   1  -1  182.22    1.80
  -2   1  -1  197.68    2.02
  -2  -1  -2    0.85    0.21
  -2   1  -2    0.66    0.41
  -2   1  -2    0.73    0.35
   2   1   3   33.88    0.79
  -2   1  -3   33.42    0.67
  -2  -1  -3   31.35    0.54
  -2   1  -4  456.84    4.64
  -2  -1  -4  454.48    4.77
  -2  -1  -4  448.85    4.31
  -2   1  -4  458.68    4.79
   2   1   4  461.13    6.20
   2   1   5    5.16    0.67
  -2  -1  -5    5.07    0.42
  -2  -1  -5    5.30    0.43
  -2   1  -6    0.93    0.59
  -2  -1  -6    0.46    0.43
   2  -1   7   33.06    1.01
  -2  -1  -7   32.71    0.84
   2   1   8    5.30    0.84
  -2  -1  -8    3.30    0.56
  -2   1  -9    1.10    0.72
   2   1   9    0.56    0.76
   2   1  10    0.82    0.78
  -2   1 -10    0.79    0.81
  -2   1 -11    7.40    0.91
  -2   1 -11    7.02    0.90
   2  -1  11    8.91    1.71
  -2   1 -11    9.94    1.09
   2   1  11    9.59    1.64
  -2  -1 -11    9.86    1.17
  -2   1 -12   82.88    1.89
  -2   1 -12   82.12    1.82
  -2  -1 -12   88.31    2.17
  -2  -1 -13    0.49    0.88
  -2   1 -13    0.13    0.99
  -2  -1 -13    0.26    0.95
  -2   1 -14    3.49    0.97
  -2  -1 -14    4.08    0.98
  -2   1 -14    3.46    0.91
  -2   1 -15   -0.26    0.74
  -2   1 -16    3.74    0.77
  -2   1 -16    3.54    0.72
  -2   2   0  262.13    2.97
  -2   2   0  265.94    2.72
  -2   2  -1  529.36    6.26
  -2   2  -1  525.53    6.85
   2   2   2    0.04    0.19
  -2   2  -2   -0.14    0.45
   2   2   2   -0.18    0.44
  -2   2  -2    0.02    0.43
   2   2   3   25.13    0.57
  -2   2  -3   28.25    0.72
   2   2   3   26.17    0.85
   2   2   4   48.99    1.12
   2   2   4   45.20    1.06
  -2  -2  -4   53.47    0.95
   2   2   5    1.02    0.69
  -2   2  -5    0.37    0.56
   2   2   6    6.58    0.78
  -2   2  -6    6.27    0.67
  -2   2  -7    3.81    0.66
   2   2   7    3.85    0.82
  -2   2  -7    3.24    0.66
   2   2   8   46.18    1.66
  -2   2  -8   36.61    1.21
   2   2   9    6.81    0.90
   2   2   9    6.53    1.01
  -2   2 -10    1.24    0.76
   2   2  10    0.08    0.86
   2   2  10    0.18    0.96
  -2   2 -10    0.10    0.86
   2   2  10    0.31    1.20
  -2  -2 -10    1.23    1.01
  -2   2 -10    0.43    0.77
  -2   2 -11    3.45    0.78
  -2  -2 -11    3.64    1.18
  -2   2 -11    2.96    0.88
  -2   2 -12    0.51    0.95
  -2   2 -12    1.57    0.81
  -2   2 -12    0.14    1.12
  -2  -2 -12    1.92    1.18
   2   2  12   -0.11    1.70
  -2   2 -12    1.74    0.88
  -2   2 -13    0.70    0.83
  -2   2 -13    0.03    0.89
   2   2  13   -0.84    1.62
  -2   2 -14    1.34    0.85
  -2   2 -14    0.43    0.77
  -2   2 -15    1.44    0.77
  -2   2 -15    1.15    0.72
  -2   2 -16    1.42    0.59
  -2   3   0   79.90    1.27
  -2   3   0   71.78    1.58
   2   3   0   68.53    1.14
  -2   3  -1  207.16    2.76
  -2   3  -1  195.44    2.50
  -2   3  -1  202.53    2.81
  -2   3  -2    1.28    0.53
  -2   3  -2    0.74    0.56
  -2   3  -2    1.23    0.44
  -2   3  -3    6.46    0.51
   2   3   3    6.72    0.64
   2   3   4    5.95    0.54
  -2   3  -4    5.31    0.64
   2   3   4    4.58    0.65
   2   3   5   37.07    0.86
   2   3   5   37.24    1.15
  -2   3  -5   39.43    1.07
   2   3   6   25.08    0.97
  -2   3  -6   20.25    0.98
  -2   3  -7    1.26    0.69
  -2   3  -7    1.04    0.65
  -2   3  -8    0.83    0.83
   2   3   8    0.66    0.92
  -2   3  -9    5.77    0.90
  -2   3  -9    6.36    0.82
  -2   3 -10   13.22    1.07
  -2   3 -10   14.85    0.98
  -2   3 -11   -0.48    0.77
  -2   3 -11   -0.72    0.97
  -2   3 -11    0.09    0.81
  -2   3 -12    4.78    0.82
  -2   3 -12    4.27    0.98
  -2   3 -12    4.53    0.89
  -2   3 -13    1.66    0.92
  -2   3 -13    1.78    0.89
  -2   3 -13    1.01    0.84
   2   3  13    0.56    1.59
  -2   3 -14    0.22    0.85
  -2   3 -14    0.35    0.60
  -2   3 -14    0.58    0.89
  -2   3 -15    3.76    0.65
  -2   3 -15    3.37    0.72
  -2   4   0   34.41    0.96
  -2   4   0   39.52    0.97
   2   4   0   32.89    0.80
  -2   4  -1   18.74    0.72
  -2   4  -1   15.43    0.70
  -2   4  -1   18.11    0.74
  -2   4  -2   26.35    0.79
  -2   4  -2   26.61    0.97
  -2   4  -2   27.92    1.03
   2   4   2   23.62    0.92
  -2   4  -3    1.76    0.68
   2   4   3    1.69    0.61
  -2   4  -4    4.65    0.68
  -2   4  -4    6.73    0.68
  -2   4  -5   26.93    1.05
   2   4   5   26.40    1.28
  -2   4  -6   19.73    1.00
   2   4   6   14.72    1.22
  -2   4  -7    6.84    0.90
  -2   4  -7    7.53    1.13
   2   4   7    7.83    1.43
  -2   4  -8   14.38    0.96
  -2   4  -8   13.00    1.00
   2   4   8   17.23    1.42
  -2   4  -9   13.04    1.00
  -2   4  -9   14.66    1.27
   2   4   9   19.07    1.55
  -2   4 -10    2.55    1.03
  -2   4 -10    3.27    1.09
   2   4  10    3.23    1.32
   2   4  10    3.44    1.53
  -2   4 -11    4.53    0.90
   2   4  11    4.36    1.87
  -2   4 -11    5.20    0.97
  -2   4 -12   -0.60    0.80
  -2   4 -12   -1.02    0.94
  -2   4 -12   -0.21    0.79
  -2   4 -12   -0.54    0.78
  -2   4 -13    0.87    0.64
  -2   4 -13    0.85    0.73
   2   4  13    1.00    1.27
  -2   4 -13    1.43    0.75
  -2   4 -13    0.86    0.64
  -2   4 -14    1.39    0.54
  -2   4 -14    1.78    0.58
  -2   4 -14    1.56    0.61
  -2   5   0   57.83    1.36
  -2   5   0   49.86    1.24
  -2   5  -1    3.19    0.63
   2   5   2    3.51    0.90
   2   5   3    0.96    0.79
  -2   5  -4   21.37    1.29
   2   5   4   25.86    1.72
  -2   5  -5   22.09    1.13
   2   5   5   24.49    1.64
  -2   5  -6    1.78    0.81
   2   5   6   -0.49    1.35
  -2   5  -7    1.88    0.81
  -2   5  -7    0.69    0.96
  -2   5  -8    0.69    0.79
  -2   5  -8    0.15    0.98
   2   5   8    1.43    1.45
  -2   5  -9    1.11    0.98
   2   5   9    0.65    1.30
  -2   5  -9    1.29    0.97
   2   5  10    0.53    1.22
  -2   5 -10    1.29    0.75
  -2   5 -10   -0.32    0.91
  -2   5 -11    0.06    0.80
   2   5  11    0.47    1.02
  -2   5 -11   -0.57    0.81
  -2   5 -11   -0.64    0.67
  -2   5 -12    0.89    0.78
   2   5  13    1.24    0.58
   2   6   0    2.15    1.05
   2   6   1    1.72    1.00
   2   6   1    2.00    1.23
   2   6   2    3.71    0.94
   2   6   2    4.06    1.28
   2   6   3    0.20    1.05
   2   6   3    0.41    0.82
   2   6   3    0.66    1.16
   2   6   4    8.95    1.09
   2   6   4    9.21    0.94
   2   6   4   10.29    1.67
  -2   6  -5    0.26    0.76
  -2   6  -5   -0.64    0.92
   2   6   5    0.19    1.00
   2   6   5    1.01    1.35
   2   6   6   30.24    1.43
   2   6   6   33.14    1.93
  -2   6  -7   21.04    1.09
  -2   6  -7   19.94    1.24
   2   6   7   18.88    1.28
   2   6   8    0.29    0.97
  -2   6  -8   -0.01    0.81
   2   6   9    8.16    1.18
   2   6   9    8.56    1.26
  -2   6  -9    6.62    0.72
  -2   6 -10    0.30    0.91
   2   6  10   -0.81    0.79
   2   6  10    0.67    0.92
  -2   6 -10   -0.22    0.56
   2   6  11    3.73    0.75
  -2   6 -11    4.04    0.52
   2   7   0    0.32    1.11
   2   7   0    2.12    1.15
   2   7   1    0.61    0.89
   2   7   1   -0.90    1.15
   2   7   2    9.31    0.95
   2   7   3    5.20    1.14
   2   7   3    6.27    1.11
   2   7   4    1.97    1.09
   2   7   4    5.24    1.26
   2   7   4    3.50    1.22
   2   7   5    2.67    0.98
   2   7   5    2.02    0.92
   2   7   5    2.27    1.24
   2   7   6    0.60    1.04
   2   7   6   -0.27    0.92
  -2   7  -6    0.10    0.89
   2   7   7    5.98    1.01
   2   7   7    4.07    0.92
   2   7   7    4.13    1.37
  -2   7  -7    5.76    0.93
   2   7   8    2.34    0.81
  -2   7  -8    1.86    0.72
   2   7   9    1.58    0.67
   2   8   0    1.10    0.82
   2   8   0    1.11    0.69
   2   8   0    1.25    0.94
   2   8   1   -0.86    0.73
   2   8   1   -0.78    1.04
   2   8   2   10.39    0.91
   2   8   2   10.24    1.06
   2   8   3    1.69    0.93
   2   8   3    1.79    0.72
   2   8   4    2.89    0.80
   2   8   4    3.21    0.92
   2   8   5   -0.28    0.83
  -3   0   0   21.46    0.38
  -3   0   0   22.79    0.48
  -3   0  -1    0.20    0.27
  -3   0  -1   -0.26    0.34
  -3   0  -2   11.66    0.43
  -3   0  -2   12.25    0.45
  -3   0  -3   -0.29    0.42
  -3   0  -4   21.69    0.73
  -3   0  -4   23.05    0.77
  -3   0  -5    0.20    0.64
   3   0   6   17.30    0.80
  -3   0  -6   18.71    0.82
  -3   0  -7    0.02    0.59
   3   0   7    1.47    0.63
  -3   0  -8   12.65    0.91
   3   0   8    9.62    0.87
  -3   0  -8   13.87    0.91
   3   0   9   -0.33    0.75
  -3   0  -9    0.02    0.86
  -3   0 -10    8.46    0.83
  -3   0 -10    9.13    1.07
  -3   0 -11    0.33    0.81
   3   0  11    0.82    1.57
  -3   0 -11   -0.40    0.80
  -3   0 -12  174.27    3.11
   3   0  12  184.79    4.03
  -3   0 -13    0.31    0.91
  -3   0 -13    0.47    0.94
  -3   0 -14    5.80    1.09
  -3   0 -14    4.87    1.17
  -3   0 -15   -0.03    0.85
  -3   0 -15   -1.10    0.85
  -3   0 -16   15.62    0.78
  -3   0 -16   15.93    0.92
  -3   1   0  499.02    4.62
  -3   1   0  487.59    4.90
  -3   1  -1  302.01    3.22
  -3   1  -1  324.96    2.99
  -3   1  -1  322.96    3.04
  -3  -1  -2  213.53    2.24
  -3   1  -2  214.65    2.19
  -3   1  -3   61.48    1.09
  -3  -1  -3   53.82    0.91
  -3   1  -3   63.37    1.04
  -3   1  -4   19.42    0.74
  -3   1  -4   20.15    0.77
  -3  -1  -4   22.95    0.73
  -3   1  -5   24.51    0.89
   3   1   5   18.22    0.87
  -3  -1  -5   23.01    0.73
  -3   1  -5   22.74    0.86
  -3  -1  -5   22.48    0.68
  -3  -1  -6    4.88    0.58
   3   1   6    4.95    0.73
  -3  -1  -6    4.54    0.59
  -3   1  -7    4.29    0.76
  -3   1  -7    3.89    0.75
   3  -1   8   57.85    1.45
   3   1   8   59.95    1.62
  -3   1  -9    1.51    0.96
   3   1   9    1.17    0.91
  -3   1 -10    0.00    0.65
  -3   1 -10   -0.20    0.76
   3   1  10   -0.14    1.05
  -3   1 -10   -0.62    1.06
   3  -1  10   -0.34    1.50
   3   1  10    1.00    1.34
  -3  -1 -10    0.48    0.87
  -3   1 -11    5.74    0.87
  -3   1 -11    5.63    0.87
  -3  -1 -11    6.47    1.08
  -3  -1 -12    3.58    1.14
  -3  -1 -12    4.76    1.09
  -3   1 -12    4.08    0.92
  -3  -1 -13    0.89    1.02
  -3   1 -13    1.21    0.94
  -3  -1 -13    1.28    0.97
  -3   1 -13    1.01    0.89
  -3   1 -14   -0.08    0.87
  -3   1 -14    0.54    1.01
  -3   1 -15    3.32    1.00
  -3   1 -16   13.82    0.72
  -3   1 -16   16.64    0.78
  -3   2   0   34.75    0.73
  -3   2   0   33.56    0.66
  -3   2  -1    8.02    0.60
  -3   2  -1    8.32    0.53
  -3   2  -2   84.72    1.14
   3   2   2   86.32    1.94
   3   2   3   20.36    0.49
   3   2   3   25.24    1.03
  -3  -2  -3   23.40    0.61
  -3   2  -3   22.71    0.77
   3   2   4  111.81    2.21
  -3   2  -4  119.20    2.05
   3   2   4  115.92    2.48
  -3  -2  -4  115.83    1.37
  -3   2  -4  117.84    1.93
   3   2   5   84.99    1.94
  -3   2  -5   83.63    1.39
  -3   2  -6    0.57    0.75
  -3   2  -6    0.72    0.62
  -3   2  -7   16.33    0.97
   3   2   7   17.21    0.96
  -3   2  -8   14.98    0.96
  -3   2  -8   11.52    0.87
   3   2   9    1.26    0.78
   3   2   9    0.64    0.97
  -3   2  -9    1.49    0.84
  -3   2 -10    0.49    0.83
  -3   2 -10    0.94    0.90
  -3  -2 -10    1.42    1.29
   3   2  10    1.36    1.32
  -3   2 -11    0.61    0.97
  -3   2 -11    0.55    1.06
  -3   2 -12    9.43    1.09
  -3   2 -12    9.67    0.95
  -3   2 -13    0.71    0.87
  -3   2 -13    1.10    0.92
  -3   2 -14   -0.79    0.94
  -3   2 -14   -0.64    0.85
  -3   2 -14   -0.24    0.72
  -3   2 -15    0.94    0.69
  -3   2 -15    0.54    0.67
  -3   2 -15    0.13    0.69
  -3   3   0    0.53    0.51
  -3   3   0   -0.10    0.57
  -3   3   0    0.05    0.40
   3   3   1    0.47    0.58
  -3   3  -1    1.37    0.55
  -3   3  -1    1.36    0.57
  -3   3  -2    2.48    0.75
  -3   3  -2    1.90    0.51
   3   3   2    2.90    0.66
  -3   3  -3   27.50    0.76
  -3   3  -3   26.83    0.86
  -3   3  -4   44.29    1.22
  -3   3  -4   43.11    1.07
  -3   3  -5   51.04    1.32
   3   3   5   51.04    1.63
  -3   3  -6    0.89    0.70
   3   3   6    2.42    0.81
  -3   3  -6    1.17    0.62
  -3   3  -7   -0.54    0.80
   3   3   7    0.61    0.88
  -3   3  -7    0.01    0.72
   3   3   8   -0.52    0.91
  -3   3  -8    0.98    0.91
  -3   3  -8    1.27    0.79
  -3   3  -9   14.37    0.97
  -3   3  -9   15.39    1.08
  -3   3  -9   15.18    1.18
  -3   3 -10    1.55    0.83
  -3   3 -10    2.13    0.96
   3   3  10    3.18    1.47
  -3   3 -10    2.86    0.85
  -3   3 -11    0.71    0.95
  -3   3 -11   -0.71    1.00
  -3   3 -12   -0.55    0.93
  -3   3 -12   -0.70    0.90
  -3   3 -12    0.01    1.22
  -3   3 -12   -0.31    0.77
  -3   3 -13    1.16    0.88
  -3   3 -13    1.51    0.87
  -3   3 -13    0.84    0.78
  -3   3 -14    3.35    0.83
  -3   3 -14    3.95    0.82
  -3   3 -14    4.71    0.73
  -3   3 -15    0.04    0.66
  -3   4   0   93.72    1.88
  -3   4   0  109.34    1.88
  -3   4  -1    4.64    0.72
   3   4   1    3.20    0.59
  -3   4  -2   18.53    0.96
  -3   4  -2   15.48    0.71
   3   4   2   16.01    0.96
  -3   4  -3   52.93    1.30
  -3   4  -3   48.28    1.36
  -3   4  -4   12.15    0.89
  -3   4  -4   11.84    0.89
  -3   4  -5   11.95    0.88
  -3   4  -5   10.92    0.81
  -3   4  -6   14.25    1.04
  -3   4  -6   12.88    1.08
  -3   4  -7    0.76    0.96
  -3   4  -7    0.57    0.87
  -3   4  -7    1.10    0.89
  -3   4  -8    0.98    0.77
   3   4   8    0.23    1.20
  -3   4  -8    1.46    0.85
  -3   4  -8    0.79    0.77
  -3   4  -9    5.94    1.02
   3   4   9    7.28    1.44
  -3   4  -9    6.10    1.19
  -3   4  -9    6.04    0.89
  -3   4 -10    5.02    0.86
  -3   4 -10    3.37    0.98
  -3   4 -10    3.48    0.89
  -3   4 -11    0.98    0.87
  -3   4 -11    0.65    0.92
  -3   4 -11    0.28    0.88
  -3   4 -11    0.54    0.78
  -3   4 -12    4.13    0.79
  -3   4 -12    4.05    1.03
  -3   4 -12    4.92    0.94
  -3   4 -12    3.11    0.80
  -3   4 -13    6.33    0.72
  -3   4 -13    6.35    0.75
  -3   4 -13    7.05    0.75
  -3   4 -14    0.23    0.57
  -3   4 -14    1.12    0.53
  -3   5   0   35.05    1.10
  -3   5  -1    0.90    0.70
   3   5   2   -0.54    0.83
   3   5   2    0.16    1.16
  -3   5  -3   46.56    1.64
   3   5   3   44.11    1.55
  -3   5  -3   48.02    1.48
  -3   5  -4    8.06    1.04
   3   5   4    7.95    0.95
  -3   5  -4    8.63    0.89
   3   5   4    8.33    1.41
   3   5   5    1.06    0.85
  -3   5  -5   -0.14    0.99
   3   5   5    0.47    1.31
  -3   5  -6    1.59    0.75
   3   5   6    1.47    0.88
  -3   5  -7    0.90    0.95
   3   5   7   -0.09    1.40
  -3   5  -7   -0.01    0.89
   3   5   8   11.71    1.53
  -3   5  -8    8.33    0.84
  -3   5  -9    7.39    1.06
   3   5   9    8.92    1.36
  -3   5  -9    7.56    0.80
  -3   5 -10    0.19    1.08
   3   5  10    0.55    1.25
  -3   5 -10    0.88    0.98
  -3   5 -10    1.23    0.82
  -3   5 -11    0.84    0.85
  -3   5 -11    0.50    0.62
  -3   5 -12    0.99    0.66
  -3   5 -12    1.54    0.63
   3   6   0    3.49    1.13
  -3   6   0    3.64    0.80
   3   6   0    5.87    1.39
   3   6   1    2.38    1.06
   3   6   1    0.96    1.02
  -3   6  -1    1.44    0.72
   3   6   2    3.18    0.97
  -3   6  -2    4.00    0.79
   3   6   2    3.25    1.26
   3   6   3    3.53    1.20
  -3   6  -3    4.24    0.81
   3   6   3    3.26    1.36
  -3   6  -3    4.60    1.09
  -3   6  -4    0.41    0.96
   3   6   4    1.26    1.06
  -3   6  -4   -0.09    0.92
  -3   6  -5    1.10    0.90
   3   6   5    0.98    1.07
  -3   6  -5   -0.57    0.84
   3   6   5   -0.98    1.39
  -3   6  -6   -0.69    0.94
   3   6   6    0.24    0.99
  -3   6  -6    0.31    0.92
   3   6   7    0.65    1.02
  -3   6  -7   -0.05    0.92
   3   6   8    2.70    1.02
   3   6   8    1.72    1.18
  -3   6  -9    0.31    0.78
   3   6   9    0.79    1.25
  -3   6  -9   -0.16    0.59
   3   6  10   12.23    0.94
  -3   6 -10   11.32    0.85
   3   6  11    5.36    0.83
  -3   6 -11    4.95    0.71
   3   7   0    2.88    0.93
   3   7   0    3.12    1.31
   3   7   1   11.98    1.22
   3   7   2    3.18    1.13
   3   7   2    2.81    1.44
   3   7   3    1.09    1.27
   3   7   3   -0.40    1.17
   3   7   4   -0.44    1.02
   3   7   4   -0.28    0.96
   3   7   5    0.02    1.15
   3   7   5   -0.31    0.84
  -3   7  -5   -0.43    0.86
   3   7   6    5.59    1.03
   3   7   6    6.84    1.07
   3   7   6    6.65    1.18
  -3   7  -6    5.50    0.86
   3   7   7    0.64    0.84
   3   7   7    0.91    0.77
   3   7   7    0.81    0.99
  -3   7  -7    1.23    0.74
   3   7   8    1.21    0.93
  -3   7  -8    0.40    0.63
   3   8   0   -0.05    0.61
   3   8   0    0.69    0.88
   3   8   1    1.23    0.63
   3   8   1    0.96    0.98
   3   8   2    0.37    0.61
   3   8   2    1.41    0.76
   3   8   2    1.01    0.86
   3   8   3    0.24    0.70
   3   8   3   -0.25    0.67
   3   8   4    0.25    0.76
   3   8   4    0.61    0.83
  -4   0   0   69.93    1.02
  -4   0   0   73.95    1.06
  -4   0  -1    0.14    0.42
  -4   0  -1    0.10    0.45
  -4   0  -2  152.23    2.02
  -4   0  -3    1.08    0.52
  -4   0  -3    0.20    0.38
  -4   0  -4    6.84    0.60
  -4   0  -4    6.05    0.67
  -4   0  -5   -0.71    0.72
  -4   0  -6    6.91    0.66
  -4   0  -6    8.08    0.77
  -4   0  -7   -0.98    0.63
   4   0   7   -1.02    0.63
  -4   0  -8    0.19    0.73
   4   0   8    0.01    0.77
  -4   0  -9   -0.77    0.78
   4   0   9   -0.49    0.78
  -4   0 -10    2.43    0.87
  -4   0 -10    1.39    0.87
  -4   0 -11   -0.71    0.91
  -4   0 -11   -0.34    0.92
  -4   0 -11    0.09    0.88
  -4   0 -12    5.26    1.02
  -4   0 -12    5.72    1.07
  -4   0 -12    6.67    1.06
  -4   0 -13   -0.10    0.86
  -4   0 -13    0.29    1.08
  -4   0 -13    0.73    0.90
  -4   0 -14    1.24    0.83
  -4   0 -14    1.44    0.76
  -4   0 -15    0.38    0.69
  -4   0 -15   -0.11    0.64
  -4   0 -16   12.53    0.72
  -4   0 -16   13.02    0.84
  -4   1   0    3.98    0.52
  -4   1   0    3.06    0.49
  -4   1  -1   63.96    1.02
  -4   1  -1   63.87    1.01
  -4  -1  -2    0.48    0.37
  -4   1  -2    0.09    0.58
  -4   1  -2   -0.29    0.56
  -4   1  -3   19.73    0.76
  -4  -1  -3   19.91    0.67
  -4  -1  -4  135.63    2.17
  -4   1  -4  148.95    2.15
  -4  -1  -5  114.66    1.81
  -4  -1  -5  122.46    2.01
   4   1   6   31.39    1.24
  -4  -1  -6   35.32    1.08
  -4   1  -7    9.02    0.85
  -4  -1  -7    8.90    0.93
  -4   1  -8    2.02    0.82
   4  -1   8    1.69    0.74
   4   1   8    1.41    0.86
  -4  -1  -8    2.22    0.63
  -4   1  -9    0.54    0.77
  -4   1  -9    1.17    0.84
   4   1   9    0.90    0.89
  -4  -1 -10    0.48    1.17
  -4   1 -10    0.64    0.77
  -4   1 -10    0.81    0.74
  -4  -1 -11    1.33    1.13
  -4   1 -11    0.46    0.82
   4   1  11   -0.07    1.62
  -4   1 -11    0.35    0.78
  -4   1 -12    7.49    1.02
  -4   1 -12    7.34    0.97
  -4  -1 -13   -0.34    0.85
  -4   1 -13    0.49    0.96
  -4   1 -13   -0.28    0.89
  -4   1 -14   -0.89    0.89
  -4   1 -14    0.69    0.84
  -4   1 -15    1.11    0.79
  -4   2   0  250.61    3.09
  -4   2   0  257.06    3.22
  -4  -2  -1   32.78    0.68
  -4   2  -1   41.95    0.97
  -4   2  -1   39.27    0.92
   4   2   1   39.84    1.33
  -4   2  -2    1.92    0.56
  -4   2  -2    2.85    0.62
  -4   2  -3    8.28    0.51
   4   2   3    8.21    0.86
  -4  -2  -3    7.56    0.49
  -4   2  -3   10.10    0.84
  -4   2  -4   15.96    0.82
  -4  -2  -4   16.76    0.69
  -4   2  -5   14.16    0.85
  -4  -2  -5   15.56    0.76
  -4   2  -6   23.45    1.05
  -4   2  -6   22.00    0.90
  -4   2  -7    1.41    0.90
   4   2   7    1.94    0.85
  -4   2  -7    2.09    0.63
   4   2   8   22.47    1.50
  -4   2  -8   24.03    1.06
  -4   2  -9    3.15    0.85
  -4   2  -9    4.32    0.85
  -4   2  -9    4.00    0.72
  -4   2 -10   -0.16    0.82
  -4   2 -10   -0.11    0.82
   4   2  10    0.68    1.34
  -4   2 -10    0.24    1.00
  -4   2 -10   -0.39    0.81
  -4   2 -11    4.51    0.93
  -4   2 -11    3.57    0.84
   4   2  11    3.04    1.88
  -4   2 -11    5.32    1.35
  -4   2 -12    1.65    0.91
  -4   2 -12    2.73    1.00
  -4   2 -13    1.36    0.86
  -4   2 -13    1.09    0.91
  -4   2 -14   -0.45    0.94
  -4   2 -14    0.32    0.77
  -4   2 -15   -0.03    0.64
  -4   2 -15    0.14    0.63
  -4   3   0   40.77    1.20
  -4   3   0   39.29    1.10
  -4   3  -1   47.84    1.13
  -4   3  -1   51.06    1.15
   4   3   2   26.08    1.24
  -4   3  -2   23.72    0.84
  -4   3  -3    7.39    0.60
  -4   3  -3    8.96    0.77
   4   3   3    9.55    0.94
  -4   3  -3    9.92    0.82
  -4   3  -4    0.23    0.62
  -4   3  -4   -0.73    0.74
  -4   3  -5    2.06    0.69
   4   3   5    1.85    0.90
  -4   3  -6    2.79    0.80
   4   3   6    2.38    0.95
  -4   3  -6    2.27    0.70
  -4   3  -7    5.53    0.90
  -4   3  -7    4.79    0.83
  -4   3  -8   12.39    1.00
  -4   3  -8   13.01    0.89
  -4   3  -9    8.17    1.01
  -4   3  -9    6.78    1.11
  -4   3  -9    7.74    0.93
  -4   3  -9    7.44    0.88
  -4   3 -10    0.86    0.92
   4   3  10    1.51    1.62
  -4   3 -10    0.64    1.02
  -4   3 -10    1.33    0.91
  -4   3 -10    1.71    0.78
  -4   3 -11    0.23    0.89
  -4   3 -11    0.47    0.91
  -4   3 -12    0.83    1.05
  -4   3 -12    0.41    0.88
  -4   3 -12    1.10    0.79
  -4   3 -13    5.58    0.79
  -4   3 -13    4.16    1.02
  -4   3 -14   -0.15    0.62
  -4   3 -14    0.23    0.61
  -4   4   0   77.42    1.86
  -4   4   0   83.22    1.95
  -4   4  -1   46.23    1.18
  -4   4  -1   48.32    1.39
  -4   4  -2    5.38    0.72
  -4   4  -2    4.75    0.78
  -4   4  -3    7.55    0.84
  -4   4  -3    6.37    0.70
  -4   4  -4   42.03    1.36
  -4   4  -4   43.15    1.44
   4   4   5    1.64    1.03
  -4   4  -5    0.47    0.67
   4   4   6    1.22    1.13
  -4   4  -6    1.44    0.91
  -4   4  -7   15.99    1.23
   4   4   7   18.10    1.41
  -4   4  -7   16.19    1.05
  -4   4  -8    1.69    0.81
   4   4   8    1.17    1.32
  -4   4  -8    1.25    0.90
  -4   4  -8    0.92    0.69
  -4   4  -9    4.35    1.02
  -4   4  -9    3.59    1.00
  -4   4  -9    4.72    0.96
  -4   4  -9    4.07    0.96
  -4   4 -10    3.75    1.06
  -4   4 -10    3.78    1.06
  -4   4 -10    3.14    0.82
  -4   4 -11    2.08    0.95
  -4   4 -11    1.83    0.89
  -4   4 -12   -0.21    0.84
  -4   4 -12    0.22    0.69
  -4   4 -13    0.50    0.67
  -4   4 -13    0.89    0.64
  -4   4 -13    0.74    0.64
   4   5   0    0.11    0.97
   4   5   0    0.77    0.91
   4   5   0    0.42    1.27
   4   5   1    3.94    1.00
   4   5   1    3.65    0.92
  -4   5  -1    3.90    0.89
   4   5   1    4.63    1.30
   4   5   2    2.64    0.90
  -4   5  -2    1.75    0.84
   4   5   2    3.00    1.37
  -4   5  -2    2.90    1.13
  -4   5  -3    1.45    0.93
   4   5   3    1.36    0.93
  -4   5  -3    0.68    0.88
   4   5   3    1.84    1.37
  -4   5  -4   37.20    1.52
   4   5   4   35.75    1.60
  -4   5  -4   43.51    1.59
   4   5   4   43.89    2.01
   4   5   5   -0.37    0.91
  -4   5  -6    0.53    0.98
   4   5   6    0.71    1.38
  -4   5  -7   21.95    1.31
   4   5   7   26.28    1.84
  -4   5  -8   -1.59    0.98
   4   5   8   -1.52    1.27
  -4   5  -9    0.01    0.93
   4   5   9    0.34    0.97
   4   5   9    0.44    1.31
  -4   5  -9    1.39    0.85
  -4   5  -9    0.64    0.58
   4   5  10   -0.55    0.86
  -4   5 -10    0.33    0.79
  -4   5 -10   -0.30    0.62
  -4   5 -10    0.30    0.81
   4   5  11   -0.20    0.81
  -4   5 -11    0.64    0.65
  -4   5 -11    0.18    0.81
   4   5  12    3.41    0.76
   4   6   0   87.26    2.04
  -4   6   0   82.19    1.92
   4   6   1    5.54    1.18
   4   6   1    4.76    1.10
   4   6   1    5.20    1.43
   4   6   2    9.23    1.10
  -4   6  -2    8.09    0.91
   4   6   2    8.48    1.50
   4   6   3   95.81    2.60
   4   6   3  103.60    2.52
  -4   6  -3   93.67    2.50
   4   6   3   90.56    3.00
   4   6   4    6.07    0.96
  -4   6  -4    6.04    1.12
   4   6   4    5.70    1.41
  -4   6  -4    6.62    0.98
  -4   6  -5    0.59    0.91
   4   6   5    0.26    1.39
  -4   6  -5    1.08    0.85
   4   6   6    1.49    1.03
  -4   6  -6    0.84    0.88
   4   6   7    3.48    1.00
  -4   6  -7    3.39    0.88
   4   6   7    3.77    1.33
   4   6   8    0.85    0.95
  -4   6  -8    0.02    0.85
   4   6   8   -0.84    1.27
  -4   6  -8    0.23    0.76
  -4   6  -9    0.63    0.64
   4   6   9    0.35    0.99
  -4   6  -9    0.77    0.79
   4   6  10   -0.12    0.62
   4   7   0    1.75    0.98
  -4   7   0    1.55    0.69
   4   7   0    1.82    1.33
   4   7   1    0.84    0.97
   4   7   1    1.59    1.00
  -4   7  -1   -0.02    0.80
   4   7   2    2.97    1.04
   4   7   2    3.99    0.96
  -4   7  -2    2.57    0.66
   4   7   3   13.11    0.99
   4   7   3   13.52    1.54
   4   7   4    2.77    1.02
  -4   7  -4    1.42    0.71
   4   7   4    2.73    1.20
   4   7   5    6.56    1.21
  -4   7  -5    5.58    0.77
   4   7   5    6.86    1.47
   4   7   6    0.95    0.89
   4   7   6    1.00    1.05
   4   7   7    2.66    0.83
   4   7   7    2.33    0.71
  -4   7  -7    3.08    0.62
   4   7   8   -0.88    0.69
   4   8   0    1.14    0.61
   4   8   0    1.01    0.78
   4   8   1    2.83    0.78
   4   8   2    2.57    0.77
   4   8   3    5.02    0.65
  -5   0   0  157.52    2.22
  -5   0   0  190.93    2.40
  -5   0  -1    0.52    0.47
  -5   0  -1   -0.16    0.65
  -5   0  -1   -0.27    0.68
  -5   0  -2  111.87    1.75
  -5   0  -3   -0.41    0.58
  -5   0  -3    0.00    0.61
  -5   0  -4    5.36    0.74
  -5   0  -4    5.12    0.66
  -5   0  -5   -0.31    0.57
  -5   0  -6   42.72    1.42
  -5   0  -6   41.85    1.40
  -5   0  -7   -0.75    0.75
  -5   0  -7   -0.59    0.82
   5   0   8    1.20    0.96
  -5   0  -8    1.34    0.86
  -5   0  -9   -0.01    0.99
  -5   0  -9    0.26    0.88
   5   0   9   -0.23    0.83
  -5   0 -10    1.87    0.90
  -5   0 -10    2.49    0.88
  -5   0 -11   -0.78    0.92
  -5   0 -11   -0.38    0.96
  -5   0 -12    0.98    0.91
  -5   0 -12   -0.11    1.06
  -5   0 -13    0.34    0.94
  -5   0 -13   -0.14    0.84
  -5   0 -14    0.11    0.77
  -5   0 -14    0.41    0.76
  -5   1   0  126.19    2.29
  -5  -1   0  131.48    1.92
  -5   1   0  121.71    2.21
  -5   1  -1  531.51    7.17
  -5   1  -1  532.91    6.05
  -5  -1  -2   11.99    0.65
  -5   1  -2   10.90    0.73
  -5   1  -3   71.55    1.56
  -5   1  -3   74.01    1.52
  -5  -1  -4   -0.19    0.45
  -5   1  -4    0.07    0.65
   5   1   5    2.16    0.72
  -5   1  -5    1.79    0.71
  -5   1  -6    4.67    0.70
   5   1   6    3.14    0.78
  -5  -1  -6    4.93    0.74
  -5   1  -7   12.20    0.96
  -5  -1  -7   13.06    0.89
  -5   1  -7   11.85    0.93
  -5   1  -8   18.91    1.02
   5  -1   8   13.19    0.99
  -5  -1  -9   24.79    1.26
  -5   1  -9   21.67    1.15
  -5   1  -9   18.55    0.99
  -5  -1 -10    2.69    0.97
  -5   1 -10    1.77    0.81
  -5   1 -10    1.66    0.99
  -5  -1 -11    1.13    1.14
  -5   1 -11   -0.20    0.80
  -5   1 -11    0.35    0.82
  -5  -1 -12   -0.38    0.94
  -5   1 -12    0.18    1.06
  -5   1 -13   -1.39    0.82
  -5  -1 -13   -0.73    0.80
  -5   1 -14    0.81    0.88
  -5   1 -15    0.03    0.70
  -5   2   0   38.54    1.08
  -5   2   0   35.31    1.02
  -5   2   0   41.05    1.05
  -5   2  -1   25.35    0.82
  -5   2  -1   26.08    0.89
   5   2   1   18.78    1.07
  -5   2  -1   22.09    0.82
  -5   2  -2    4.41    0.55
  -5   2  -2    4.70    0.69
  -5   2  -3   26.75    0.93
  -5  -2  -3   25.98    0.74
  -5   2  -3   29.62    1.00
  -5   2  -4   94.56    1.84
  -5  -2  -4   93.85    1.27
  -5   2  -4   95.39    1.96
  -5  -2  -5   38.93    1.11
  -5   2  -5   36.99    1.05
  -5   2  -6    3.19    0.88
   5   2   6    2.87    0.86
   5   2   7    0.84    0.99
  -5   2  -7    1.48    0.80
  -5   2  -8    1.84    0.81
  -5   2  -8    2.30    0.85
  -5   2  -8    2.93    0.90
  -5   2  -9    4.11    0.89
  -5   2  -9    5.57    1.06
  -5   2  -9    4.75    0.82
  -5   2 -10    4.11    0.89
  -5   2 -10    3.48    1.11
  -5   2 -10    3.98    0.88
  -5   2 -11   -0.31    1.05
  -5   2 -11    0.50    1.09
  -5   2 -11    0.09    0.94
  -5   2 -12    4.13    0.89
  -5   2 -12    4.93    1.17
  -5   2 -13    0.27    0.80
  -5   2 -13    0.69    0.94
  -5   2 -14    0.74    0.70
  -5   2 -14   -0.08    0.66
  -5   2 -15    1.08    0.56
  -5   3   0  148.28    2.30
  -5   3   0  150.79    2.97
  -5   3  -1   76.82    1.50
  -5   3  -1   83.37    1.70
  -5   3  -2   78.81    1.41
  -5   3  -2   80.19    1.70
  -5   3  -3    0.40    0.71
   5   3   3    0.41    0.84
  -5   3  -4   14.02    0.91
  -5   3  -4   14.00    0.91
  -5   3  -5   14.72    1.00
   5   3   5   11.99    1.23
  -5   3  -6    2.84    0.85
   5   3   6    2.42    1.03
  -5   3  -7    1.64    0.85
  -5   3  -7   -1.06    0.85
  -5   3  -8   -0.29    0.89
  -5   3  -8    0.93    0.94
  -5   3  -9    1.85    0.84
  -5   3  -9    1.81    1.02
  -5   3  -9    1.41    1.04
  -5   3 -10    1.32    0.90
  -5   3 -10    0.91    1.10
  -5   3 -11    2.29    1.17
  -5   3 -11    1.85    1.00
  -5   3 -12    2.75    0.80
  -5   3 -12    3.27    0.77
  -5   3 -13    0.88    0.73
  -5   3 -13    0.84    0.73
  -5   3 -14    0.15    0.71
  -5   3 -14    0.09    0.67
  -5   4   0    7.42    0.91
  -5   4   0    4.72    0.84
  -5   4  -1    1.06    0.82
  -5   4  -1    0.88    0.82
  -5   4  -2   18.59    0.91
  -5   4  -2   16.70    1.08
  -5   4  -3   -0.29    0.84
   5   4   3    0.04    0.84
   5   4   4   43.24    1.49
   5   4   4   44.21    2.22
  -5   4  -4   40.92    1.47
  -5   4  -5   18.71    1.16
   5   4   5   18.65    1.23
  -5   4  -6   -0.08    1.02
   5   4   6   -0.37    0.87
  -5   4  -6    0.47    0.93
  -5   4  -7    7.03    0.86
   5   4   7    6.47    1.01
   5   4   7    7.36    1.41
  -5   4  -7    6.62    1.01
  -5   4  -8   12.43    1.15
  -5   4  -8   12.73    1.15
  -5   4  -8   11.78    1.07
  -5   4  -9    0.92    0.96
   5   4   9    1.13    1.06
  -5   4  -9    0.09    0.89
  -5   4  -9    0.19    0.94
  -5   4 -10   -1.39    1.01
  -5   4 -10   -0.69    0.85
  -5   4 -11    3.17    0.91
  -5   4 -11    2.53    0.76
  -5   4 -12   -0.70    0.81
  -5   4 -12    0.06    0.81
  -5   4 -13    0.87    0.91
  -5   4 -13    0.78    0.88
   5   5   0  123.07    2.34
  -5   5   0  120.53    2.75
   5   5   1   23.27    1.18
   5   5   1   28.30    2.00
   5   5   2   72.42    2.65
  -5   5  -2   60.73    1.84
   5   5   3   48.17    2.20
  -5   5  -3   43.70    1.56
   5   5   4   -0.34    0.98
  -5   5  -4    0.33    1.19
   5   5   5    2.27    1.06
   5   5   5    1.39    1.33
   5   5   6    1.41    1.02
   5   5   6    1.21    1.33
  -5   5  -6    1.48    1.03
   5   5   7   -0.03    1.00
   5   5   7    0.85    1.47
  -5   5  -7    0.58    0.73
  -5   5  -7   -0.39    0.94
   5   5   8   26.36    1.33
   5   5   8   25.65    1.50
  -5   5  -8   23.29    1.25
   5   5   9    0.07    0.85
  -5   5  -9    0.32    0.93
  -5   5  -9   -0.71    0.91
   5   5  10   -0.32    0.96
  -5   5 -10    0.04    0.73
  -5   5 -10    0.33    0.76
   5   5  11    8.84    0.90
  -5   5 -11    8.43    0.70
   5   5  12    0.67    1.09
  -5   5 -12    0.78    0.87
   5   6   0    0.20    1.01
   5   6   0    1.10    0.96
   5   6   0    1.21    1.45
   5   6   1    0.75    1.11
   5   6   1   -0.10    1.20
  -5   6  -1    0.82    0.82
   5   6   2   -0.56    1.09
   5   6   2   -0.17    1.00
  -5   6  -2   -1.04    0.92
  -5   6  -2    0.16    0.87
   5   6   2    1.08    1.44
   5   6   3    1.45    1.08
   5   6   3    0.65    0.99
  -5   6  -3    1.10    1.07
   5   6   3    1.04    1.41
   5   6   4   48.99    1.94
   5   6   4   45.27    1.55
  -5   6  -4   38.67    1.47
   5   6   4   50.25    2.49
   5   6   5    2.56    0.96
  -5   6  -5    2.54    0.98
  -5   6  -5    3.00    0.81
  -5   6  -6    6.90    0.97
  -5   6  -6    7.05    0.84
   5   6   7   47.16    1.63
   5   6   7   46.30    2.03
   5   6   8    3.42    1.10
  -5   6  -8    4.28    0.87
  -5   6  -8    2.82    0.79
   5   6   8    2.90    1.18
   5   6   9   -0.21    0.76
   5   6   9   -0.03    0.66
  -5   6  -9    0.32    0.59
  -5   6 -10   -0.50    0.50
   5   7   0   13.28    1.03
   5   7   0   14.14    0.95
  -5   7   0   11.91    0.83
   5   7   1    4.18    0.93
   5   7   1    4.34    0.86
   5   7   1    4.13    1.31
   5   7   2   -0.05    1.09
   5   7   2    0.58    0.84
  -5   7  -2    0.36    0.69
   5   7   2    0.23    1.27
   5   7   3    2.00    0.88
  -5   7  -3    1.81    0.68
   5   7   3    1.68    1.12
   5   7   4    1.90    0.96
   5   7   4    1.38    0.82
  -5   7  -4    0.27    0.74
   5   7   4    0.86    1.26
   5   7   5    0.15    0.76
   5   7   5    0.51    0.71
  -5   7  -5    1.05    0.62
   5   7   5    0.32    0.94
   5   7   6   -0.27    0.73
   5   7   7    4.79    0.80
  -6   0   0    7.23    0.54
  -6   0   0    5.98    0.64
  -6   0  -1    0.36    0.59
  -6   0  -2   54.91    1.12
  -6   0  -2   52.28    1.18
  -6   0  -3    0.30    0.60
  -6   0  -3   -0.71    0.68
  -6   0  -4   47.13    1.10
  -6   0  -4   51.55    1.27
  -6   0  -5    0.67    0.60
  -6   0  -6   14.87    0.90
  -6   0  -6   19.04    1.03
  -6   0  -7    0.23    0.82
  -6   0  -8   -0.90    1.06
  -6   0  -9   -0.63    1.04
  -6   0 -10    6.07    1.00
  -6   0 -11   -0.16    0.93
  -6   0 -11    0.02    0.89
  -6   0 -12   -1.07    0.87
  -6   0 -12    0.31    0.97
  -6   0 -13   -1.14    0.89
  -6   0 -13    0.45    0.90
  -6   0 -14    0.66    0.61
  -6   0 -14    0.94    0.77
  -6   1   0   14.55    0.76
  -6   1   0   14.20    0.76
  -6   1   0   12.87    0.69
  -6   1  -1    6.27    0.55
  -6  -1  -1    6.23    0.60
  -6   1  -1    5.83    0.76
  -6   1  -1    6.19    0.73
  -6  -1  -2   26.23    0.86
  -6   1  -2   26.10    0.96
  -6   1  -3    9.99    0.83
  -6  -1  -3    9.24    0.73
  -6   1  -3    9.83    0.79
  -6  -1  -4   53.73    1.21
  -6   1  -4   44.76    1.23
  -6  -1  -5  128.32    2.50
  -6   1  -5  129.47    2.48
  -6   1  -6    3.80    0.90
  -6  -1  -6    5.54    0.84
  -6   1  -7   13.86    1.01
   6   1   7   15.55    1.19
  -6  -1  -7   15.83    1.04
  -6   1  -7   13.57    1.00
  -6  -1  -8    0.18    0.92
  -6   1  -8    0.05    0.88
  -6   1  -8    0.94    0.84
  -6   1  -8   -0.30    0.87
  -6  -1  -9    0.88    1.00
  -6   1  -9   -0.13    0.87
  -6   1 -10    1.63    0.82
  -6  -1 -10    1.66    0.99
  -6   1 -11    3.34    0.84
  -6  -1 -11    4.53    1.20
  -6   1 -12    0.26    1.02
  -6  -1 -12    1.11    1.01
  -6   1 -13    3.56    0.80
  -6  -1 -13    2.83    0.91
  -6   1 -14    1.03    0.73
  -6   2   0   31.34    1.01
  -6  -2   0   21.43    0.75
  -6   2   0   29.64    0.99
  -6   2   0   27.38    0.95
  -6   2  -1   70.19    1.60
  -6   2  -1   66.43    1.56
  -6   2  -2    1.06    0.54
  -6   2  -2    1.69    0.68
   6   2   2    1.61    0.64
  -6  -2  -2    1.34    0.57
  -6   2  -3   11.04    0.84
  -6   2  -3   11.13    0.85
  -6   2  -4    8.02    0.86
  -6  -2  -4    7.95    0.68
  -6   2  -5    6.05    0.94
  -6  -2  -5    6.14    0.76
  -6   2  -5    6.23    0.93
   6   2   6    2.16    0.94
  -6   2  -6    2.38    0.85
  -6   2  -6    1.41    1.01
  -6   2  -7    4.62    1.08
  -6   2  -7    5.53    0.96
  -6   2  -7    4.94    1.02
  -6   2  -8   21.53    1.16
  -6   2  -8   21.45    1.35
  -6   2  -8   18.30    0.98
  -6   2  -9   15.89    1.16
  -6   2  -9   17.72    1.00
  -6   2  -9   18.09    1.36
  -6   2 -10    2.00    0.87
  -6   2 -10    1.76    0.81
  -6   2 -10    1.91    0.95
  -6   2 -11    0.83    1.03
  -6   2 -11    0.11    0.89
  -6   2 -12    0.40    0.84
  -6   2 -12    1.86    0.99
  -6   2 -13    0.97    0.73
  -6   2 -13    0.94    0.80
  -6   2 -14    0.91    0.70
  -6   2 -14    1.43    0.60
  -6   3   0   35.42    1.15
  -6   3   0   34.45    1.09
  -6   3  -1    5.47    0.82
  -6   3  -1    5.35    0.77
  -6   3  -2   10.00    0.79
  -6   3  -2   11.17    0.95
  -6   3  -3   14.08    1.03
  -6   3  -3   14.48    0.99
  -6   3  -4   47.40    1.50
  -6   3  -4   49.29    1.57
  -6   3  -5   28.93    1.41
  -6   3  -5   28.50    1.21
  -6   3  -6   20.52    1.18
  -6   3  -6   20.90    1.20
  -6   3  -7    1.15    0.86
  -6   3  -7    1.64    0.93
  -6   3  -8    1.88    0.98
  -6   3  -8    1.41    1.03
  -6   3  -9    1.16    1.02
  -6   3  -9    1.13    1.06
  -6   3 -10   -0.35    0.74
  -6   3 -10    1.12    0.99
  -6   3 -11   -0.66    0.88
  -6   3 -11   -0.40    0.90
  -6   3 -12   -0.60    0.75
  -6   3 -12   -0.50    0.96
  -6   3 -13    2.00    0.65
  -6   3 -13    1.14    0.66
  -6   4   0   14.66    1.01
  -6   4   0   11.90    0.99
   6   4   0   12.74    0.89
  -6   4   0   14.02    0.96
   6   4   0   13.30    1.50
  -6   4  -1    3.02    0.90
   6   4   1    2.88    1.08
  -6   4  -1    3.01    0.97
   6   4   1    3.87    1.23
   6   4   2    8.72    1.16
  -6   4  -2    7.67    1.06
  -6   4  -2    7.36    1.02
  -6   4  -2    7.41    1.13
   6   4   3   12.02    1.24
  -6   4  -3   12.37    1.12
  -6   4  -3   13.19    1.19
   6   4   3   11.44    1.48
   6   4   4    2.25    1.10
   6   4   4    1.48    1.39
  -6   4  -4    3.15    1.03
  -6   4  -4    3.23    0.99
   6   4   5    1.64    1.19
   6   4   5    1.34    1.46
  -6   4  -5    1.46    1.07
  -6   4  -5    2.34    0.95
   6   4   6   11.63    1.14
  -6   4  -6   10.19    1.13
  -6   4  -6   10.43    1.20
   6   4   7    1.01    1.18
  -6   4  -7    1.62    0.96
  -6   4  -7    2.27    0.97
  -6   4  -7    1.80    1.05
  -6   4  -8   13.71    1.16
  -6   4  -8   14.32    1.02
  -6   4  -9    5.99    1.13
  -6   4  -9    5.27    0.86
  -6   4 -10    1.21    0.93
  -6   4 -10    1.11    0.72
  -6   4 -11    3.05    0.88
  -6   4 -11    4.53    0.72
  -6   4 -12    3.24    0.55
  -6   4 -12    4.61    0.61
  -6   5   0   44.02    1.43
  -6   5   0   45.65    1.46
   6   5   0   53.95    2.36
   6   5   1   24.27    1.39
  -6   5  -1   24.08    1.22
  -6   5  -1   21.44    1.21
  -6   5  -2   53.49    1.71
  -6   5  -2   56.96    1.72
   6   5   2   58.87    2.49
   6   5   3   37.59    1.65
  -6   5  -3   35.78    1.44
   6   5   4   74.14    2.18
  -6   5  -4   71.19    2.06
   6   5   5   13.06    1.19
  -6   5  -5   12.94    1.23
  -6   5  -5   11.47    1.21
   6   5   5   12.52    1.73
   6   5   6   38.42    1.57
  -6   5  -6   40.21    1.66
  -6   5  -6   34.12    1.50
   6   5   7   13.51    1.19
  -6   5  -7   14.54    1.31
  -6   5  -7   11.78    1.01
   6   5   8    1.23    1.13
  -6   5  -8   -0.04    0.93
  -6   5  -8    0.57    0.93
  -6   5  -8    0.50    0.98
   6   5   9   -0.78    0.82
  -6   5  -9   -0.35    1.04
  -6   5  -9    0.21    0.78
  -6   5 -10    1.14    0.76
  -6   5 -10   -0.80    0.73
  -6   5 -11    0.58    0.52
   6   6   0    9.33    1.12
  -6   6   0    9.55    0.91
   6   6   1    4.93    1.08
  -6   6  -1    5.06    0.88
   6   6   2    4.69    1.05
  -6   6  -2    5.78    0.88
   6   6   2    6.00    1.48
   6   6   3   14.69    1.18
   6   6   3   15.16    1.13
   6   6   3   17.14    1.68
   6   6   4    0.53    0.90
   6   6   4   -0.35    0.96
  -6   6  -4    0.09    0.77
   6   6   4   -0.78    1.24
   6   6   5    1.02    0.83
  -6   6  -5    0.81    0.79
   6   6   6   -0.23    0.95
   6   6   6    0.07    0.84
   6   6   6   -0.72    1.24
   6   6   7    1.04    0.84
  -6   6  -7    0.73    0.90
   6   6   7    1.51    0.94
   6   6   8   15.76    0.99
   6   6   8   15.45    0.89
  -6   6  -8   13.14    0.79
  -6   6  -9    1.66    0.51
   6   6   9   -0.36    0.70
   6   7   0    4.75    1.01
  -6   7   0    4.66    0.86
   6   7   0    4.12    0.99
   6   7   1    5.25    0.89
   6   7   1    4.69    0.76
   6   7   1    5.31    1.09
   6   7   2   -2.20    0.96
  -6   7  -2    1.09    0.68
   6   7   2   -0.50    1.13
   6   7   3    0.11    0.76
  -6   7  -3    0.61    0.65
   6   7   4    6.76    0.77
  -6   7  -4    6.35    0.77
   6   7   5    2.04    0.64
   6   7   5    3.94    0.69
  -7   0   0   23.60    0.85
  -7   0  -1   -0.98    0.84
  -7   0  -1   -1.64    0.66
  -7   0  -2  123.09    2.01
  -7   0  -2  118.27    1.95
  -7   0  -3   -0.49    0.91
  -7   0  -3    0.42    0.79
  -7   0  -4    8.20    0.94
  -7   0  -4    9.71    0.96
  -7   0  -5   -0.94    0.78
  -7   0  -6   12.33    1.18
  -7   0  -6   13.21    1.15
  -7   0  -7    1.13    0.95
  -7   0  -7    0.83    1.01
  -7   0  -8    7.32    1.21
  -7   0  -9   -0.15    1.11
  -7   0 -10    2.04    1.03
  -7   0 -11    0.24    0.78
  -7   0 -11    0.03    0.94
  -7   0 -12    1.05    0.86
  -7   0 -12   -0.30    1.02
  -7   0 -13    0.15    0.70
  -7   0 -13   -0.45    0.81
  -7   0 -14    0.66    1.01
  -7   0 -14    0.90    0.93
  -7   1   0   19.74    0.84
  -7  -1   0   16.55    0.77
  -7   1   0   15.25    0.80
  -7   1  -1   -0.32    0.48
  -7  -1  -1    0.09    0.63
  -7   1  -2   90.17    1.75
  -7   1  -2   85.61    1.70
  -7  -1  -3    2.01    0.61
  -7  -1  -3    2.38    0.74
  -7   1  -3    2.16    0.83
  -7   1  -4    0.16    0.86
  -7  -1  -4    0.86    0.80
  -7   1  -4   -0.43    0.88
  -7   1  -5   -0.23    0.81
   7   1   5   -0.10    0.85
  -7  -1  -5   -0.13    0.88
  -7   1  -5   -1.15    0.97
  -7   1  -6   12.54    1.01
  -7  -1  -6   13.11    1.05
  -7   1  -6   13.47    1.07
  -7   1  -6   12.61    1.19
  -7   1  -7    3.52    1.10
  -7  -1  -7    4.06    1.04
  -7   1  -7    3.67    1.06
  -7   1  -8   10.16    0.94
  -7  -1  -8   10.77    1.21
  -7   1  -8    8.77    1.10
  -7  -1  -9   32.04    1.48
  -7   1  -9   24.03    1.29
  -7  -1 -10    1.43    1.11
  -7   1 -10    0.74    0.86
  -7   1 -11    2.34    0.85
  -7  -1 -11    2.65    0.94
  -7   1 -11    2.34    0.87
  -7   1 -12   -0.18    0.87
  -7  -1 -12    0.32    0.93
  -7   1 -12    0.74    0.78
  -7   1 -13    0.64    0.76
  -7   1 -13    0.85    0.81
  -7   2   0   38.96    1.15
  -7   2   0   35.87    1.16
  -7   2   0   36.93    1.14
  -7   2  -1    1.72    0.79
  -7   2  -1    1.38    0.83
   7   2   1    0.82    0.70
  -7   2  -1    1.85    0.79
  -7   2  -2    7.69    0.92
  -7  -2  -2    8.41    0.81
  -7   2  -3   31.72    1.30
  -7  -2  -3   31.45    1.24
  -7   2  -4    4.22    0.96
  -7  -2  -4    3.18    0.78
  -7   2  -4    3.63    0.97
  -7   2  -4    3.25    0.89
  -7   2  -4    4.22    0.88
  -7   2  -5   17.80    1.29
  -7  -2  -5   18.92    1.15
  -7   2  -6    2.23    1.03
  -7  -2  -6    1.92    1.01
  -7   2  -7    3.52    0.86
  -7  -2  -7    3.67    1.06
  -7   2  -7    4.04    0.99
  -7   2  -8    0.55    0.96
  -7   2  -8   -0.12    0.86
  -7   2  -8    0.49    1.00
  -7   2  -9    0.57    0.79
  -7   2  -9    0.79    0.91
  -7   2  -9    0.12    0.91
  -7   2 -10    1.37    0.71
  -7   2 -10    0.44    0.93
  -7   2 -10    0.72    0.93
  -7   2 -11    1.63    0.97
  -7   2 -11    0.24    0.83
  -7   2 -12    3.34    0.83
  -7   2 -12    3.86    0.81
  -7   2 -13    7.01    0.69
  -7   2 -13    8.72    0.73
  -7   3   0   76.94    1.73
  -7   3   0   83.72    1.81
  -7   3  -1    9.12    1.07
  -7   3  -1    8.90    0.90
  -7   3  -1    8.75    0.93
  -7   3  -1    9.07    0.87
  -7  -3  -1    7.21    0.85
  -7   3  -1    9.37    0.95
  -7   3  -1    9.53    1.00
  -7   3  -1    9.13    1.10
   7   3   1    8.11    1.36
   7   3   2    0.56    0.84
  -7   3  -2   -0.43    0.81
  -7   3  -2   -0.91    0.93
  -7   3  -2   -1.33    0.96
   7   3   2   -0.55    1.24
  -7   3  -3   14.92    1.14
   7   3   3   14.93    1.48
   7   3   4   16.76    1.73
  -7   3  -4   17.41    1.19
  -7   3  -5    1.08    0.91
  -7   3  -5    0.55    1.00
  -7   3  -6    1.77    0.89
  -7   3  -6    1.29    1.21
  -7   3  -6    0.16    1.24
  -7   3  -7    6.05    0.92
  -7   3  -7    5.96    1.14
  -7   3  -7    6.39    1.07
  -7   3  -8    8.31    1.15
  -7   3  -8    9.14    1.32
  -7   3  -9    6.81    0.86
  -7   3  -9    8.49    1.08
  -7   3  -9    8.23    1.07
  -7   3 -10    3.11    0.73
  -7   3 -10    3.46    1.12
  -7   3 -11    0.62    0.64
  -7   3 -11    0.21    0.78
  -7   3 -12    0.14    0.66
  -7   4   0   13.85    1.09
  -7   4   0   15.28    1.12
   7   4   0   15.69    1.32
   7   4   0   13.20    1.09
  -7   4   0   16.74    1.06
  -7   4   0   13.48    1.30
  -7   4  -1   59.25    1.59
   7   4   1   58.86    1.66
  -7   4  -1   68.08    1.73
  -7   4  -1   63.62    1.73
   7   4   1   67.11    2.52
  -7   4  -2   24.07    1.26
  -7   4  -2   25.28    1.31
   7   4   2   24.86    1.65
  -7   4  -3   15.81    1.18
  -7   4  -3   17.24    1.33
   7   4   3   16.34    1.49
  -7   4  -4    2.71    0.92
  -7   4  -4    3.81    0.99
   7   4   4    3.53    1.25
  -7   4  -5    0.34    0.96
  -7   4  -5    0.25    0.99
   7   4   5    0.51    1.10
  -7   4  -6    3.96    0.98
   7   4   6    3.77    1.33
  -7   4  -6    3.63    1.03
  -7   4  -7    2.83    0.95
  -7   4  -7    3.11    0.87
  -7   4  -8    0.38    0.91
  -7   4  -8    0.86    0.94
  -7   4  -9    0.73    0.71
  -7   4  -9    0.48    0.79
  -7   4  -9    0.34    0.79
  -7   4 -10    4.73    0.83
  -7   4 -11    2.29    0.63
  -7   4 -11    1.83    0.58
   7   5   0    0.03    1.04
   7   5   0    1.07    1.13
  -7   5   0   -0.30    0.87
  -7   5   0    1.05    1.07
  -7   5  -1   -0.79    0.93
   7   5   1   -0.19    1.24
   7   5   1    0.27    0.89
  -7   5  -1   -0.98    0.89
   7   5   1   -0.35    1.40
  -7   5  -2   -0.20    1.09
   7   5   2   -0.62    1.09
   7   5   2   -0.13    0.88
  -7   5  -2    0.41    0.92
   7   5   2    0.84    1.45
  -7   5  -3    1.04    0.93
   7   5   3    1.57    1.24
   7   5   3    0.50    0.92
  -7   5  -3    0.42    0.91
  -7   5  -4   16.65    1.15
   7   5   4   16.92    1.56
  -7   5  -5   12.77    1.11
   7   5   5   12.86    1.35
  -7   5  -6   18.76    1.15
  -7   5  -6   15.10    1.10
  -7   5  -7   12.84    0.98
  -7   5  -7   14.52    1.03
  -7   5  -8   20.47    0.99
  -7   5  -8   22.44    1.09
  -7   5  -8   20.70    1.06
  -7   5  -9    2.48    0.79
  -7   5  -9    2.92    0.70
  -7   5 -10   12.13    0.67
  -7   5 -10   11.96    0.66
   7   6   0   -0.13    1.04
   7   6   0   -0.12    0.80
  -7   6   0    0.37    0.81
   7   6   0    0.11    1.28
  -7   6  -1   -0.08    0.75
   7   6   1   -0.22    1.26
   7   6   2    0.34    0.88
  -7   6  -2   -0.52    0.76
   7   6   2    0.05    1.23
  -7   6  -2    0.10    0.85
   7   6   3    3.23    1.04
  -7   6  -3    3.34    0.78
   7   6   3    4.03    1.18
  -7   6  -3    2.62    0.86
  -7   6  -4    2.69    0.67
   7   6   4    2.89    0.85
   7   6   4    2.71    0.86
  -7   6  -5    3.47    0.66
   7   6   5    4.02    0.91
   7   6   5    4.03    1.01
   7   6   6    0.65    0.67
   7   6   6    1.36    0.84
  -7   6  -6    0.97    0.72
   7   6   6    0.72    0.86
   7   6   7    4.05    0.69
   7   7   0    0.38    0.71
   7   7   0    0.67    0.83
   7   7   1    1.18    0.57
   7   7   1   -0.34    0.79
   7   7   2    2.39    0.75
   7   7   2    2.13    0.59
   7   7   2    2.88    0.85
   7   7   3    0.70    0.71
   7   7   3    0.36    0.95
  -8   0   0   15.19    0.98
  -8   0   0   15.39    0.91
  -8   0  -1    0.20    0.82
  -8   0  -1    0.38    0.74
  -8   0  -2    5.93    0.86
  -8   0  -2    7.33    0.88
  -8   0  -3   -0.02    0.82
  -8   0  -3   -1.21    0.97
  -8   0  -3   -0.85    0.94
  -8   0  -4    8.01    0.95
  -8   0  -4    9.16    1.07
  -8   0  -5    1.18    1.04
  -8   0  -5   -0.14    0.98
  -8   0  -5   -1.38    1.06
  -8   0  -6   32.15    1.42
  -8   0  -6   34.89    1.50
  -8   0  -7   -0.11    1.09
  -8   0  -7   -1.23    1.11
  -8   0  -8    5.39    1.23
  -8   0  -8    4.88    1.09
  -8   0  -9   -0.77    0.88
  -8   0 -10    2.27    0.82
  -8   0 -11    0.55    0.86
  -8   0 -11    0.32    0.72
  -8   0 -12    0.48    0.64
  -8   0 -12    0.48    0.71
  -8  -1   0    5.00    0.98
  -8  -1   0    4.78    0.85
  -8  -1  -1   14.03    0.92
  -8   1  -1   15.96    1.08
  -8  -1  -2    0.33    0.72
  -8   1  -2   -0.74    0.92
  -8   1  -2   -0.30    0.77
  -8   1  -2    0.21    0.84
  -8   1  -3   -0.50    0.90
  -8  -1  -3    0.22    0.89
  -8   1  -3    0.45    0.86
  -8   1  -3    0.46    1.03
  -8   1  -4    7.46    1.04
  -8   1  -4    6.93    0.94
  -8   1  -4    7.19    0.97
  -8  -1  -5    0.33    1.16
  -8   1  -5   -0.81    1.20
  -8   1  -5   -0.10    0.85
  -8  -1  -5   -0.17    0.98
  -8   1  -5    0.60    1.07
  -8   1  -6   14.35    1.24
  -8   1  -6   15.09    1.10
  -8  -1  -6   15.35    1.18
  -8   1  -7    0.79    1.00
  -8  -1  -7   -0.47    1.02
  -8   1  -7    0.02    1.04
  -8  -1  -8    1.24    1.04
  -8   1  -8    0.76    1.01
  -8  -1  -9   -0.16    1.00
  -8   1  -9    0.61    0.85
  -8   1 -10    5.08    0.84
  -8  -1 -10    6.65    1.14
  -8  -1 -11    1.63    0.84
  -8   1 -11    1.22    0.77
  -8   1 -12    1.60    0.75
  -8  -1 -12    1.47    0.73
  -8   1 -12    2.04    0.67
  -8   2   0    7.65    0.79
  -8   2   0    5.91    0.90
  -8   2   0    5.57    0.78
  -8   2   0    6.95    0.99
  -8   2  -1   32.05    1.11
  -8   2  -1   31.73    1.24
   8   2   1   31.76    1.76
  -8   2  -1   34.81    1.31
  -8   2  -1   32.76    1.32
  -8   2  -2    5.93    0.89
   8   2   2    6.08    1.25
  -8   2  -2    5.46    0.95
  -8  -2  -2    6.23    1.00
  -8   2  -2    5.02    0.97
  -8   2  -2    6.91    0.99
  -8   2  -3    4.72    0.95
  -8   2  -3    5.18    1.01
  -8   2  -3    4.14    0.99
  -8   2  -4   12.86    1.17
  -8  -2  -4   11.14    1.08
  -8   2  -5    1.32    1.05
  -8  -2  -5    1.30    0.89
  -8   2  -6    1.41    0.89
  -8   2  -6    2.16    1.12
  -8  -2  -6    1.82    1.02
  -8   2  -7    2.06    0.88
  -8   2  -7    2.52    1.05
  -8  -2  -7    1.64    1.01
  -8   2  -8    0.21    0.75
  -8   2  -8    0.98    0.93
  -8  -2  -8    0.83    0.95
  -8   2  -8   -0.22    1.23
  -8   2  -9    3.86    1.01
  -8   2  -9    3.32    0.85
  -8   2 -10    1.46    0.97
  -8   2 -10    1.39    0.83
  -8   2 -11   -0.21    0.95
  -8   2 -11    1.20    0.72
  -8   2 -12    0.21    0.59
  -8   2 -12    0.60    0.61
  -8   3   0    5.87    0.87
  -8   3   0    6.20    1.02
  -8   3  -1    2.33    1.03
  -8   3  -1    2.00    0.83
  -8   3  -1    1.92    1.05
   8   3   1    1.61    1.23
  -8   3  -2    7.81    1.11
  -8   3  -2    7.25    0.98
  -8   3  -2    7.38    1.21
  -8   3  -3    2.06    0.99
   8   3   3    2.69    1.42
  -8   3  -3    3.02    1.00
  -8   3  -4   36.80    1.52
  -8   3  -4   40.76    1.48
  -8   3  -5    8.84    0.98
  -8   3  -5    9.52    1.20
  -8   3  -6   -1.02    0.90
  -8   3  -6   -0.45    1.09
  -8   3  -7    4.47    1.18
  -8   3  -7    5.55    1.24
  -8   3  -8    7.18    0.79
  -8   3  -8    8.15    1.30
  -8   3  -8    8.86    1.03
  -8   3  -9    0.04    0.87
  -8   3  -9   -0.28    0.81
  -8   3 -10   -0.53    0.77
  -8   3 -10   -0.18    0.58
  -8   3 -11    3.34    0.73
  -8   4   0    0.51    0.98
   8   4   0    0.73    0.95
  -8   4   0    1.47    1.00
  -8   4   0    1.34    0.90
  -8   4  -1   21.36    1.42
   8   4   1   20.11    1.09
  -8   4  -2   -1.19    0.97
   8   4   2   -0.03    0.82
  -8   4  -2   -0.03    1.02
   8   4   2   -0.36    1.35
  -8   4  -3    7.38    1.05
  -8   4  -3    7.69    1.24
  -8   4  -3    7.53    1.12
  -8   4  -3    7.70    1.32
   8   4   3    6.30    1.34
  -8   4  -4    4.73    0.96
  -8   4  -4    5.59    1.01
   8   4   4    5.10    1.34
  -8   4  -5   20.31    1.18
  -8   4  -5   19.89    1.37
  -8   4  -5   20.33    1.27
  -8   4  -6    5.87    1.08
  -8   4  -6    4.38    1.13
  -8   4  -6    5.25    0.93
  -8   4  -6    5.26    0.94
  -8   4  -7    6.08    0.90
  -8   4  -7    6.88    0.84
  -8   4  -8    0.52    0.69
  -8   4  -8    0.27    0.79
  -8   4  -8    0.34    0.63
  -8   4  -9    1.95    0.81
  -8   4  -9    2.12    0.65
  -8   4 -10    1.48    0.53
  -8   5   0   10.00    1.16
   8   5   0    9.56    0.98
  -8   5   0   10.63    1.02
   8   5   1    6.02    0.88
  -8   5  -1    6.97    1.10
   8   5   1    7.40    1.46
  -8   5  -2    4.87    0.93
  -8   5  -2    4.66    0.90
   8   5   3    0.68    0.85
  -8   5  -3    1.50    0.96
   8   5   3    0.61    1.35
   8   5   4   -0.86    0.74
  -8   5  -4    0.18    0.77
  -8   5  -4   -0.60    0.72
   8   5   4    0.04    1.00
   8   5   5    0.78    0.73
  -8   5  -5    1.32    0.81
   8   5   5    0.62    0.96
   8   5   6    1.17    0.72
  -8   5  -6    0.79    0.67
  -8   5  -6   -0.01    0.77
  -8   5  -7    1.24    0.67
   8   5   7    0.82    0.78
  -8   5  -7    0.13    0.61
  -8   5  -7    0.53    0.59
   8   5   8    3.98    0.66
  -8   5  -8    2.92    0.57
   8   6   0    1.59    0.72
  -8   6   0    2.12    0.69
   8   6   0    1.40    1.18
   8   6   1    0.30    0.89
   8   6   1    0.63    0.67
  -8   6  -1    0.96    0.68
   8   6   1    0.44    1.36
  -8   6  -2    6.96    0.71
   8   6   2    8.11    0.77
   8   6   2    8.40    1.38
   8   6   3    0.78    0.77
  -8   6  -3    1.03    0.57
  -8   6  -3    0.24    0.63
   8   6   4   -0.14    0.73
  -8   6  -4   -0.11    0.59
  -8   6  -4    0.30    0.51
   8   6   4    0.38    0.85
   8   6   5    0.48    0.72
  -8   6  -5   -0.29    0.64
  -8   6  -5    0.11    0.55
   8   6   6    0.21    0.61
  -8   6  -6   -0.12    0.59
  -8   6  -6    0.00    0.70
  -9   0   0   93.03    2.06
  -9   0   0   87.91    1.98
  -9   0  -1   -0.70    1.01
  -9   0  -1   -0.86    0.98
  -9   0  -2   31.58    1.37
  -9   0  -2   34.75    1.32
  -9   0  -3    0.48    0.94
  -9   0  -3   -0.26    0.98
  -9   0  -3   -0.56    1.30
  -9   0  -4   29.32    1.50
  -9   0  -4   29.19    1.37
  -9   0  -5   -0.44    1.03
  -9   0  -5   -0.56    0.90
  -9   0  -5    0.55    1.26
  -9   0  -6    0.53    1.08
  -9   0  -6    1.54    1.09
  -9   0  -7   -0.04    0.92
  -9   0  -7    0.72    1.16
  -9   0  -8    0.39    0.88
  -9   0  -8    1.69    0.97
  -9   0  -9    1.16    0.94
  -9   0 -10    7.56    0.86
  -9   0 -11   -1.32    0.73
  -9   1   0   67.36    1.91
  -9   1   0   67.63    1.75
  -9   1   0   65.03    1.85
  -9  -1  -1   99.67    2.16
  -9  -1  -1   92.35    2.02
  -9   1  -1   97.03    2.15
  -9   1  -1   99.35    2.14
  -9  -1  -1   96.35    2.12
  -9   1  -2   23.12    1.29
  -9   1  -2   23.50    1.22
  -9   1  -2   22.05    1.19
  -9  -1  -3    0.68    0.88
  -9   1  -3    0.45    0.96
  -9   1  -4    2.12    1.17
  -9  -1  -4    2.05    0.87
  -9   1  -4    2.10    1.13
  -9   1  -5   11.78    1.22
  -9  -1  -5   11.84    1.21
  -9   1  -5   12.37    1.16
  -9   1  -6    1.87    0.89
  -9  -1  -6    2.97    1.11
  -9   1  -6    1.50    1.09
  -9  -1  -7    0.94    1.03
  -9   1  -7    1.82    0.96
  -9  -1  -8    0.79    0.95
  -9   1  -8    1.70    1.12
  -9   1  -9   -0.13    0.74
  -9   1  -9   -0.53    0.80
  -9   1 -10    0.97    0.67
  -9  -1 -10    1.33    0.73
  -9   1 -10    1.05    0.70
  -9  -1 -11    0.01    0.56
  -9   1 -11   -0.04    0.60
  -9   2   0    5.93    0.99
  -9   2   0    6.92    1.09
  -9   2   0    5.90    0.96
  -9   2   0    5.78    1.05
  -9   2  -1    2.78    1.04
  -9   2  -1    1.78    0.98
  -9   2  -1    2.49    1.10
   9   2   1    1.68    1.26
  -9   2  -1    1.64    0.90
  -9   2  -2    2.66    1.04
  -9   2  -2    3.65    1.04
  -9   2  -2    2.68    0.71
  -9   2  -2    2.88    1.00
  -9   2  -2    3.54    0.92
  -9   2  -3   -0.28    0.89
  -9   2  -3   -0.59    1.03
  -9   2  -3   -0.20    0.91
  -9  -2  -3   -0.47    0.97
  -9   2  -3    0.51    1.16
  -9   2  -4    3.20    0.84
  -9   2  -4    2.74    1.04
  -9   2  -4    4.26    1.01
  -9  -2  -4    4.06    1.09
  -9   2  -5   14.34    1.38
  -9  -2  -5   15.40    1.29
  -9   2  -6    0.81    0.97
  -9   2  -6   -0.12    0.85
  -9  -2  -6    1.35    1.07
  -9   2  -6    0.51    1.06
  -9   2  -7    0.91    0.98
  -9   2  -7    0.97    0.75
  -9  -2  -7    1.52    0.89
  -9   2  -8    2.05    0.69
  -9   2  -8    2.30    0.91
  -9  -2  -8    1.85    0.69
  -9   2  -8    2.27    0.95
  -9   2  -9    0.66    0.61
  -9   2  -9    0.08    0.92
  -9   2  -9    0.04    0.80
  -9   2 -10   -0.46    0.65
  -9   2 -10    0.89    0.71
  -9   2 -11   -0.15    0.55
  -9   2 -11   -0.14    0.55
  -9   3   0    2.40    1.16
  -9   3   0    2.66    0.89
   9   3   0    2.23    1.44
  -9   3  -1   19.26    1.35
  -9   3  -1   14.76    1.05
  -9   3  -1   16.68    0.98
  -9   3  -1   17.19    1.20
  -9   3  -2   29.40    1.57
  -9   3  -2   24.69    1.10
  -9   3  -2   21.92    1.24
  -9   3  -2   26.90    1.44
  -9   3  -3    7.27    1.13
  -9   3  -3    6.23    0.90
  -9   3  -3    5.48    1.13
  -9   3  -3    6.68    1.12
  -9   3  -4   -0.57    0.99
  -9   3  -4   -0.76    0.84
  -9   3  -4   -0.38    1.28
  -9   3  -4   -1.37    1.20
  -9   3  -5    0.59    0.90
  -9   3  -5   -0.28    0.81
  -9   3  -5    0.78    1.05
  -9   3  -5    1.61    0.84
  -9   3  -6    5.45    0.77
  -9   3  -6    5.66    1.05
  -9   3  -6    4.07    0.80
  -9   3  -7    0.91    0.75
  -9   3  -7    0.62    0.89
  -9   3  -7    0.75    0.81
  -9   3  -8    9.37    0.96
  -9   3  -8    7.46    0.70
  -9   3  -8    9.79    0.88
  -9   3  -9    5.44    0.69
  -9   3  -9    4.90    0.83
  -9   3  -9    5.09    0.75
  -9   3 -10    0.04    0.58
  -9   3 -10    0.21    0.57
  -9   4   0    4.25    0.99
  -9   4   0    3.47    1.01
  -9   4   0    4.19    1.25
  -9   4   0    4.37    1.04
  -9   4   0    4.55    0.87
  -9   4  -1   10.58    1.11
  -9   4  -1    9.20    1.07
  -9   4  -1   10.92    1.10
  -9   4  -1    8.42    1.01
  -9   4  -2    1.02    0.93
  -9   4  -2   -0.06    0.86
  -9   4  -2   -0.19    0.83
  -9   4  -2   -0.49    1.18
   9   4   2    0.95    1.17
  -9   4  -3   13.52    1.08
  -9   4  -3   13.02    1.08
   9   4   3   13.00    1.26
  -9   4  -4    0.45    0.81
   9   4   4   -0.01    0.91
  -9   4  -4    0.24    1.00
   9   4   4    1.01    1.08
  -9   4  -4    0.78    0.85
  -9   4  -5   17.18    1.15
  -9   4  -5   15.53    1.18
  -9   4  -6    1.68    0.85
   9   4   6    1.61    0.83
  -9   4  -6    1.38    0.72
  -9   4  -6    1.26    0.72
   9   4   7    1.97    0.68
  -9   4  -7    2.54    0.74
  -9   4  -7    2.19    0.71
   9   4   8    1.49    0.66
  -9   4  -8    1.85    0.60
   9   4   9    3.26    0.62
  -9   4  -9    3.47    0.67
  -9   5   0    2.72    0.91
   9   5   0    1.00    1.45
  -9   5  -1    0.14    0.76
  -9   5  -1    1.01    0.78
  -9   5  -2    0.49    0.74
   9   5   2    0.82    0.86
  -9   5  -2    1.38    0.69
   9   5   2    0.41    1.23
   9   5   3    0.83    0.85
  -9   5  -3    1.16    0.71
   9   5   3    1.29    1.10
   9   5   4    5.23    0.72
  -9   5  -4    5.18    0.65
   9   5   5    2.55    0.75
  -9   5  -5    1.74    0.64
  -9   5  -5    2.50    0.63
  -9   5  -6    1.85    0.51
  -9   5  -7    0.92    0.51
   9   6   0    0.31    0.70
   9   6   1   11.19    1.06
  -9   6  -2    2.94    0.53
  -9   6  -3    4.80    0.49
 -10   0   0   14.32    1.11
 -10   0   0   13.96    1.08
 -10   0  -1   -0.37    1.15
 -10   0  -1   -0.37    1.05
 -10   0  -1   -1.58    1.24
 -10   0  -1   -1.42    1.07
 -10   0  -2   35.97    1.97
 -10   0  -2   38.84    1.46
 -10   0  -3   -0.39    1.03
 -10   0  -3    1.22    1.33
 -10   0  -4   48.85    1.83
 -10   0  -4   50.17    1.65
 -10   0  -5    0.22    0.96
 -10   0  -5   -0.34    1.22
 -10   0  -5   -0.73    1.09
 -10   0  -6   15.51    1.13
 -10   0  -6   17.43    1.29
 -10   0  -7    1.03    0.94
 -10   0  -7   -0.55    0.87
 -10   0  -8   15.85    0.92
 -10   0  -8   19.42    1.04
 -10   0  -9   -0.16    0.65
 -10   0 -10    3.02    0.60
 -10   1   0   30.57    1.33
 -10  -1   0   27.91    1.19
 -10   1   0   27.90    1.50
 -10  -1  -1   10.89    1.03
 -10   1  -1   11.09    1.14
 -10  -1  -1    8.99    1.20
 -10   1  -1   11.16    1.05
 -10   1  -1    9.76    1.31
 -10   1  -2   32.39    1.35
 -10  -1  -2   31.39    1.39
 -10   1  -2   31.85    1.38
 -10   1  -3    1.46    0.94
 -10  -1  -3    0.45    1.03
 -10   1  -3   -0.03    1.06
 -10   1  -3    0.71    0.98
 -10   1  -4   30.44    1.64
 -10  -1  -4   29.42    1.37
 -10   1  -4   31.10    1.68
 -10   1  -4   30.03    1.36
 -10   1  -5   27.02    1.53
 -10  -1  -5   26.28    1.50
 -10   1  -6   16.81    1.18
 -10  -1  -6   19.72    1.21
 -10   1  -7    0.03    0.85
 -10  -1  -7    0.71    1.05
 -10   1  -7    1.18    0.83
 -10  -1  -8    0.47    0.80
 -10   1  -8    0.39    0.88
 -10  -1  -9    5.86    0.73
 -10   1  -9    5.09    0.83
 -10  -1 -10    1.12    0.74
 -10   1 -10    1.31    0.69
 -10   2   0   16.17    1.28
 -10   2   0   13.65    1.29
 -10   2  -1    7.23    1.15
 -10   2  -1    5.20    1.08
 -10   2  -1    6.70    1.11
 -10   2  -2   42.47    1.55
 -10   2  -2   39.31    1.58
 -10   2  -2   38.94    1.35
 -10   2  -3    0.74    0.96
 -10   2  -3    0.25    0.93
 -10   2  -3    0.60    1.03
 -10   2  -3    0.46    1.04
 -10   2  -4    1.42    1.03
 -10   2  -4    1.53    0.94
 -10   2  -5    0.29    1.18
 -10   2  -5    1.38    0.93
 -10   2  -6    1.23    0.71
 -10   2  -6    1.10    0.89
 -10   2  -6    1.00    0.89
 -10   2  -7    0.25    0.80
 -10   2  -7    0.31    0.63
 -10   2  -7   -0.09    0.80
 -10   2  -8    1.45    0.74
 -10   2  -8    1.62    0.88
 -10   2  -9    4.17    0.71
 -10   2  -9    3.87    0.74
 -10   2  -9    4.15    0.68
 -10   3   0    0.30    1.00
 -10   3   0    1.24    0.75
  10   3   0   -0.39    1.42
 -10   3  -1    0.94    0.61
  10   3   1    0.05    1.26
 -10   3  -1    0.40    0.98
 -10   3  -2   11.33    1.05
  10   3   2   11.57    1.46
 -10   3  -3    1.36    0.69
 -10   3  -3    2.52    0.84
 -10   3  -4   -0.67    0.70
 -10   3  -4   -0.51    0.84
 -10   3  -5    7.11    0.97
 -10   3  -5    7.13    0.74
 -10   3  -5    8.06    1.05
 -10   3  -5    6.56    0.81
 -10   3  -6   12.39    0.99
 -10   3  -6   11.81    1.10
 -10   3  -6   13.42    1.00
 -10   3  -7    1.48    0.62
 -10   3  -7    2.68    0.78
 -10   3  -7    1.92    0.57
 -10   3  -7    1.29    0.77
 -10   3  -7    2.41    0.68
 -10   3  -8   -0.35    0.66
 -10   3  -8    0.65    0.62
 -10   3  -8   -0.36    0.50
 -10   3  -8    0.82    0.59
 -10   4   0    6.07    0.94
 -10   4   0    4.83    0.70
 -10   4   0    4.92    0.94
 -10   4   0    4.90    0.92
 -10   4  -1   -0.37    0.96
 -10   4  -1   -0.75    0.87
 -10   4  -1   -0.11    0.64
 -10   4  -1    0.82    0.71
 -10   4  -2   13.41    0.95
 -10   4  -2   14.58    0.93
 -10   4  -2   10.91    0.75
 -10   4  -3   -0.05    0.78
 -10   4  -3    0.00    0.86
 -10   4  -3    0.21    0.77
 -10   4  -3   -0.31    0.62
  10   4   3    0.92    0.87
 -10   4  -4    1.15    0.67
 -10   4  -4    0.70    0.72
 -10   4  -4    1.18    0.61
 -10   4  -5    2.61    0.71
 -10   4  -5    2.69    0.67
 -10   4  -5    1.90    0.65
 -10   4  -5    2.17    0.65
 -10   4  -6    0.37    0.57
 -10   4  -6   -0.28    0.48
 -10   4  -7    4.04    0.56
 -10   5   0    3.96    0.68
  10   5   0    2.43    0.70
 -10   5  -1    3.17    0.84
 -10   5  -1    3.95    0.59
  10   5   1    2.59    1.13
 -10   5  -2    3.21    0.85
 -10   5  -2    3.74    0.76
  10   5   2    3.85    0.88
 -10   5  -3   15.53    1.12
  10   5   3   16.24    1.03
  10   5   4    0.28    0.91
 -11   0   0   14.64    1.04
 -11   0   0   16.71    1.13
 -11   0  -1   -1.10    0.95
 -11   0  -1   -0.55    0.97
 -11   0  -2    9.44    0.99
 -11   0  -2    8.36    1.17
 -11   0  -3    0.20    0.89
 -11   0  -3    0.08    0.95
 -11   0  -4   13.55    1.18
 -11   0  -4   15.44    1.16
 -11   0  -5   -0.92    0.94
 -11   0  -5   -0.06    0.81
 -11   0  -6   14.25    0.85
 -11   0  -6   14.16    0.97
 -11   0  -7   -0.15    0.64
 -11   0  -7    0.01    0.73
 -11   0  -8   10.23    0.77
 -11   0  -8   12.34    0.83
 -11  -1   0    6.92    0.91
 -11  -1   0    6.90    0.91
 -11   1   0    7.26    1.09
 -11  -1  -1   14.21    0.99
 -11   1  -1   15.76    1.19
 -11  -1  -2    8.45    1.10
 -11   1  -2    7.86    1.01
 -11  -1  -3    1.58    0.88
 -11   1  -3    1.85    0.91
 -11   1  -3    1.34    1.26
 -11  -1  -3    1.80    0.91
 -11   1  -3    1.20    0.90
 -11   1  -3    2.51    0.89
 -11  -1  -4    8.08    1.13
 -11   1  -4    8.33    1.05
 -11   1  -4    8.03    1.13
 -11   1  -5   10.64    1.04
 -11   1  -5    9.58    0.96
 -11   1  -5   11.07    0.97
 -11  -1  -6    9.66    0.95
 -11   1  -6    9.01    0.91
 -11   1  -6    9.59    0.86
 -11  -1  -7    0.39    0.69
 -11   1  -7    0.36    0.64
 -11   1  -7   -0.33    0.67
 -11   1  -7    0.42    0.67
 -11   1  -8   10.44    0.68
 -11   1  -8    9.36    0.63
 -11   2   0    0.97    1.23
 -11   2   0    0.70    1.10
 -11   2  -1   -0.57    1.00
 -11   2  -1   -0.50    0.91
 -11   2  -2   28.80    1.24
 -11   2  -2   28.26    1.18
 -11   2  -3    1.02    0.87
 -11   2  -3    0.57    0.81
 -11   2  -3    1.55    0.87
 -11   2  -4    5.10    0.91
 -11   2  -4    4.26    0.86
 -11   2  -5    3.11    0.76
 -11   2  -5    2.09    0.92
 -11   2  -5    1.39    0.89
 -11   2  -6   16.05    0.81
 -11   2  -6   18.58    0.87
 -11   2  -7    0.09    0.66
 -11   2  -7    0.35    0.59
 -11   2  -7   -0.43    0.72
 -11   3   0    5.50    0.98
 -11   3   0    4.75    0.98
 -11   3   0    4.34    0.85
 -11   3  -1    1.47    0.93
 -11   3  -1    1.18    0.90
 -11   3  -2   -0.46    0.85
 -11   3  -2   -0.30    0.87
 -11   3  -3    1.77    0.89
 -11   3  -3    1.33    0.95
 -11   3  -4    0.38    0.69
 -11   3  -4    0.23    0.71
 -11   3  -5    0.55    0.62
 -11   3  -5   -0.01    0.63
 -11   3  -6    4.34    0.55
 -11   3  -6    4.67    0.74
 -11   4   0    2.71    0.63
 -11   4   0    1.65    0.72
 -11   4  -1   -0.57    0.67
 -11   4  -1    0.90    0.75
 -11   4  -2    3.48    0.55
 -11   4  -2    4.22    0.75
 -11   4  -3    0.62    0.66
 -11   4  -3    0.27    0.66
 -11   4  -4    0.76    0.74
 -12   0   0    9.53    0.89
 -12   0   0    9.02    0.96
 -12   0  -1   -0.31    0.97
 -12   0  -1    0.55    0.90
 -12   0  -2   24.52    1.03
 -12   0  -2   25.80    1.06
 -12   0  -3    0.71    0.73
 -12   0  -3    0.17    0.74
 -12   0  -4    6.36    0.77
 -12   0  -4    5.92    0.82
 -12   0  -5    0.12    0.65
 -12   0  -5    0.36    0.74
 -12   0  -6    2.97    0.81
 -12   1   0   -0.11    0.82
 -12  -1   0   -0.20    0.84
 -12  -1  -1    1.80    0.80
 -12   1  -1    2.46    0.86
 -12   1  -1    3.56    1.05
 -12  -1  -2   -0.30    0.69
 -12   1  -2    0.87    0.77
 -12  -1  -3   -0.55    0.77
 -12   1  -3    0.10    0.69
 -12   1  -4    1.95    0.71
 -12   1  -5    2.49    0.66
 -12   1  -5    1.89    0.69
 -12   1  -6    1.02    0.56
 -12   2   0    1.89    0.72
 -12   2   0    2.66    0.90
 -12   2   0    2.30    0.88
 -12   2  -1    3.92    0.80
 -12   2  -1    3.77    0.93
 -12   2  -2    1.15    0.75
 -12   2  -2    0.79    0.77
 -12   2  -3   -0.43    0.71
 -12   2  -3    0.50    0.68
 -12   2  -4   -0.99    0.62
 -12   2  -5    0.16    0.56
 -12   3   0    3.03    0.64
 -12   3  -1    2.14    0.66
 -12   3  -1    1.62    0.51
 -12   3  -2    0.57    0.66
   0   0   0    0.00    0.00
;
_shelx_hkl_checksum     46068
_shelx_res_file
;
TITL sv-2044 in P2(1)/c
    sv-2044.res
    created by SHELXL-2019/3 at 19:42:01 on 16-Feb-2024
CELL  1.54186  10.7082   7.0270  13.8820   90.000   91.679   90.000
ZERR     4.00   0.0008   0.0006   0.0010    0.000    0.010    0.000
LATT   1
SYMM  - X, 1/2 + Y, 1/2 - Z
SFAC  C    H    N    O
UNIT  32   44   20   8
MERG   2
FMAP   2
EQIV $1 -X, 0.5+Y, 0.5-Z
EQIV $2 X, 1+Y, Z
EQIV $3 1-X, 0.5+Y, 0.5-Z
RTAB H..O H1O N5
RTAB H..O H1N O2_$1
RTAB H..O H2N N2_$2
RTAB H..O H3N N2_$2
RTAB H..O H4 O1_$2
RTAB H..O H8E O2_$3
RTAB O..O O1 N5
RTAB O..O N3 O2_$1
RTAB O..O N3 N2_$2
RTAB O..O N4 N2_$2
RTAB O..O C4 O1_$2
RTAB O..O C8 O2_$3
RTAB XHY O1 H1O N5
RTAB XHY N3 H1N O2_$1
RTAB XHY N3 H2N N2_$2
RTAB XHY N4 H3N N2_$2
RTAB XHY C4 H4 O1_$2
RTAB XHY C8 H8E O2_$3
PLAN   12
SIZE     0.04   0.05   0.09
ACTA
BOND
BOND   $H
CONF
LIST   4
L.S.   6
TEMP   -90.00
WGHT    0.075000
FVAR       0.36508   0.44125   0.30514
O1    4    0.476281    0.259238    0.138004    11.00000    0.02607    0.03479 =
         0.07324   -0.00212    0.01483   -0.00074
O2    4    0.068402    0.200670    0.220495    11.00000    0.02955    0.03624 =
         0.06552    0.00158    0.01011   -0.00390
N1    3    0.369273    0.346778    0.160538    11.00000    0.02851    0.03010 =
         0.05032   -0.00109    0.00784    0.00041
N2    3    0.300412   -0.131289    0.159929    11.00000    0.03971    0.02776 =
         0.08203   -0.00086    0.01250    0.00005
N3    3    0.144959    0.500565    0.206687    11.00000    0.03015    0.03036 =
         0.06892    0.00123    0.01244    0.00404
C1    1    0.278058    0.233236    0.177334    11.00000    0.02881    0.02387 =
         0.04515    0.00004    0.00472   -0.00046
C2    1    0.288941    0.029028    0.168733    11.00000    0.02887    0.03334 =
         0.05380    0.00229    0.00758    0.00066
C3    1    0.153246    0.312730    0.204089    11.00000    0.02798    0.03132 =
         0.04504    0.00218    0.00422   -0.00079
N4    3    0.562058    0.729039    0.105056    11.00000    0.02653    0.04627 =
         0.06318    0.00011    0.00922    0.00589
N5    3    0.612957    0.553171    0.102706    11.00000    0.03147    0.03849 =
         0.06005    0.00188    0.00656   -0.00399
C4    1    0.645872    0.863168    0.085718    11.00000    0.04277    0.03452 =
         0.05668   -0.00104    0.00577    0.00275
C5    1    0.757611    0.773733    0.069643    11.00000    0.03134    0.03482 =
         0.04571   -0.00166    0.00725   -0.00034
C6    1    0.731611    0.580002    0.080996    11.00000    0.02541    0.03771 =
         0.04830   -0.00069    0.00648   -0.00216
C7    1    0.817686    0.412934    0.071478    11.00000    0.04454    0.03798 =
         0.07643   -0.00156    0.00908    0.00342
AFIX 123
H7A   2    0.901106    0.458051    0.055338    21.00000   -1.50000
H7B   2    0.822636    0.343092    0.132575    21.00000   -1.50000
H7C   2    0.785521    0.328565    0.020306    21.00000   -1.50000
H7D   2    0.771736    0.295088    0.083475   -21.00000   -1.50000
H7E   2    0.850206    0.410046    0.006237   -21.00000   -1.50000
H7F   2    0.887321    0.424574    0.118507   -21.00000   -1.50000
AFIX   0
C8    1    0.881027    0.860488    0.046540    11.00000    0.03891    0.03906 =
         0.06025   -0.00177    0.01076   -0.00728
AFIX 123
H8A   2    0.943120    0.759503    0.039086    31.00000   -1.50000
H8B   2    0.872516    0.933059   -0.013578    31.00000   -1.50000
H8C   2    0.908151    0.945634    0.099005    31.00000   -1.50000
H8D   2    0.872738    0.999294    0.043923   -31.00000   -1.50000
H8E   2    0.943342    0.825738    0.096587   -31.00000   -1.50000
H8F   2    0.907707    0.813163   -0.015996   -31.00000   -1.50000
AFIX   0
H1O   2    0.531685    0.368404    0.124717    11.00000    0.08746
H1N   2    0.075131    0.554823    0.228446    11.00000    0.03978
H2N   2    0.212253    0.581495    0.193050    11.00000    0.04338
H3N   2    0.481169    0.750950    0.118895    11.00000    0.05563
H4    2    0.619312    0.984245    0.087542    11.00000    0.05324
HKLF 4
REM  sv-2044 in P2(1)/c
REM wR2 = 0.1278, GooF = S = 0.993, Restrained GooF = 0.993 for all data
REM R1 = 0.0474 for 1392 Fo > 4sig(Fo) and 0.0726 for all 1998 data
REM 158 parameters refined using 0 restraints
END
WGHT      0.0750      0.0000
REM Highest difference peak  0.182,  deepest hole -0.196,  1-sigma level  0.049
Q1    1   0.0387  0.1618  0.3018  11.00000  0.05    0.18
Q2    1   0.5231  0.1287  0.0953  11.00000  0.05    0.17
Q3    1   0.4602  0.2589  0.0704  11.00000  0.05    0.17
Q4    1   0.0126  0.3059  0.2833  11.00000  0.05    0.17
Q5    1   0.5435  0.7503  0.1940  11.00000  0.05    0.16
Q6    1   0.4821  0.2290  0.2236  11.00000  0.05    0.15
Q7    1   0.6281  0.9629  0.0423  11.00000  0.05    0.15
Q8    1   0.4767  0.7171  0.2248  11.00000  0.05    0.15
Q9    1   0.5492  0.2671  0.0222  11.00000  0.05    0.14
Q10   1   0.2499  0.2187  0.2549  11.00000  0.05    0.14
Q11   1   0.9966  0.7067 -0.0430  11.00000  0.05    0.13
Q12   1   0.2617  0.1138  0.2022  11.00000  0.05    0.13
;
_shelx_res_checksum     47399
