# Supplementary material for: 2-Cyano-2-iso­nitro­soacetamide–3,4-di­methylpyrazole (1/1): a co-crystal of two mol­ecules with agrochemical activities
Source: Acta Crystallogr E Crystallogr Commun. 2024 Apr 4;80(Pt 5):439–45. doi: 10.1107/S2056989024002809 (PMC11074577; doi:10.1107/S2056989024002809)
Supplement: Supplementary file 2 [file e-80-00439-Isup2.hkl]

data_I                                                                          
_shelx_title ' sv-2044 in P2(1)/c'                                              
_shelx_refln_list_code          4                                               
_shelx_F_calc_maximum      271.42                                               
_exptl_crystal_F_000       440.00                                               
_reflns_d_resolution_high  0.8172                                               
                                                                                
loop_                                                                           
 _space_group_symop_operation_xyz                                               
 'x, y, z'                                                                      
 '-x, y+1/2, -z+1/2'                                                            
 '-x, -y, -z'                                                                   
 'x, -y-1/2, z-1/2'                                                             
                                                                                
_cell_length_a    10.7082                                                       
_cell_length_b     7.0270                                                       
_cell_length_c    13.8820                                                       
_cell_angle_alpha  90.000                                                       
_cell_angle_beta   91.679                                                       
_cell_angle_gamma  90.000                                                       
                                                                                
_shelx_F_squared_multiplier     1.000                                           
                                                                                
loop_                                                                           
 _refln_index_h                                                                 
 _refln_index_k                                                                 
 _refln_index_l                                                                 
 _refln_F_squared_calc                                                          
 _refln_F_squared_meas                                                          
 _refln_F_squared_sigma                                                         
 _refln_observed_status                                                         
   1   0   0       1239.37       1296.75        23.41 o                         
   2   0   0       3152.93       2743.98        82.35 o                         
   3   0   0        182.03        165.00         4.99 o                         
   4   0   0        630.74        539.61        15.08 o                         
   5   0   0       1263.83       1309.50       125.34 o                         
   6   0   0         42.99         50.77         4.69 o                         
   7   0   0        168.02        177.07         6.38 o                         
   8   0   0        111.31        114.78         5.00 o                         
   9   0   0        689.58        678.58        19.21 o                         
  10   0   0        112.77        106.07         5.81 o                         
  11   0   0        116.57        117.48         7.77 o                         
  12   0   0         69.76         69.79         4.90 o                         
   1   1   0      11429.60      10928.85        59.83 o                         
   2   1   0        371.74        362.00        13.52 o                         
   3   1   0       3617.41       3704.30        42.88 o                         
   4   1   0          4.38         26.66         3.45 o                         
   5   1   0        868.04        953.64        18.89 o                         
   6   1   0         87.68        103.89         3.60 o                         
   7   1   0        119.96        129.66         9.23 o                         
   8   1   0         41.34         36.59         4.82 o                         
   9   1   0        506.84        500.58         7.94 o                         
  10   1   0        230.05        216.37         6.36 o                         
  11   1   0         49.57         52.55         4.16 o                         
  12   1   0          0.38         -1.16         4.40 o                         
   0   2   0       2641.78       2987.63        29.04 o                         
   1   2   0        713.34        678.49        17.85 o                         
   2   2   0       1768.34       1982.42        15.05 o                         
   3   2   0        233.16        255.89         4.46 o                         
   4   2   0       1300.83       1903.84        24.20 o                         
   5   2   0        279.58        288.00        10.43 o                         
   6   2   0        173.02        203.31        13.79 o                         
   7   2   0        239.11        279.89         6.12 o                         
   8   2   0         48.12         49.71         3.38 o                         
   9   2   0         43.47         46.02         3.82 o                         
  10   2   0        115.64        112.74         9.45 o                         
  11   2   0          7.62          6.21         6.15 o                         
  12   2   0         18.57         16.91         3.55 o                         
   1   3   0        553.22        559.06         9.98 o                         
   2   3   0        511.52        551.79        23.22 o                         
   3   3   0          0.53          1.19         2.07 o                         
   4   3   0        270.22        299.97         6.08 o                         
   5   3   0        951.63       1119.68        13.64 o                         
   6   3   0        230.75        261.97         5.94 o                         
   7   3   0        583.68        602.64        25.44 o                         
   8   3   0         40.87         45.12         4.97 o                         
   9   3   0         17.26         18.49         4.76 o                         
  10   3   0         10.18          4.15         4.15 o                         
  11   3   0         35.16         36.46         4.03 o                         
  12   3   0         20.24         22.73         4.80 o                         
   0   4   0        371.16        390.83         8.70 o                         
   1   4   0         68.07         76.19         2.56 o                         
   2   4   0        292.46        266.01        13.57 o                         
   3   4   0        651.65        766.29        58.60 o                         
   4   4   0        592.36        602.40        21.76 o                         
   5   4   0         51.93         47.01        10.13 o                         
   6   4   0         98.88        100.32         3.43 o                         
   7   4   0        108.28        111.42         4.02 o                         
   8   4   0          1.09          7.62         3.58 o                         
   9   4   0         27.66         31.70         3.39 o                         
  10   4   0         38.47         38.76         3.20 o                         
  11   4   0         12.19         17.32         3.98 o                         
   1   5   0        209.78        189.30         6.30 o                         
   2   5   0        360.20        403.46        29.90 o                         
   3   5   0        233.98        262.98         8.25 o                         
   4   5   0          0.92          3.32         4.41 o                         
   5   5   0        894.49        915.49        13.37 o                         
   6   5   0        334.24        348.97        19.08 o                         
   7   5   0          3.22          3.08         3.80 o                         
   8   5   0         83.67         75.59         4.53 o                         
   9   5   0         16.78         15.43         6.45 o                         
  10   5   0         27.48         25.50         5.74 o                         
   0   6   0         14.83         18.65         4.84 o                         
   1   6   0        183.83        204.90         7.12 o                         
   2   6   0          0.00         16.13         7.88 o                         
   3   6   0         29.62         31.48         5.19 o                         
   4   6   0        606.29        635.11        19.02 o                         
   5   6   0          0.83          6.01         4.71 o                         
   6   6   0         70.56         71.01         5.30 o                         
   7   6   0          0.47          0.48         3.49 o                         
   8   6   0          9.41         13.19         3.44 o                         
   9   6   0          2.77          2.33         5.25 o                         
   1   7   0         33.65         37.24         5.30 o                         
   2   7   0         11.28          9.03         6.75 o                         
   3   7   0         13.76         22.34         5.69 o                         
   4   7   0         17.45         12.58         3.90 o                         
   5   7   0         94.74         97.96         4.34 o                         
   6   7   0         28.98         34.05         4.10 o                         
   7   7   0          0.08          3.85         4.05 o                         
   0   8   0         72.05         68.73        10.65 o                         
   1   8   0         42.10         41.91         4.05 o                         
   2   8   0          7.46          8.60         3.45 o                         
   3   8   0          0.04          1.90         3.76 o                         
   4   8   0          7.65          8.13         3.61 o                         
 -12   1   1          0.97          2.93         2.65 o                         
 -11   1   1          9.30         13.91         4.01 o                         
 -10   1   1         34.83         37.70         3.60 o                         
  -9   1   1         46.32         53.78         3.77 o                         
  -8   1   1          7.49         12.54         4.24 o                         
  -7   1   1          4.02          5.33         3.50 o                         
  -6   1   1         21.33         24.83         3.64 o                         
  -5   1   1         21.78         26.29         4.15 o                         
  -4   1   1        840.48        832.16         7.56 o                         
  -3   1   1         69.22        112.28         2.78 o                         
  -2   1   1       1042.08       1060.33        31.74 o                         
  -1   1   1        642.76        580.83         7.28 o                         
   0   1   1        515.60        466.20         5.44 o                         
   1   1   1         10.08          9.05         1.13 o                         
   2   1   1       1490.61       1418.84        28.60 o                         
   3   1   1       2203.02       2383.02        50.05 o                         
   4   1   1        434.58        479.55         5.38 o                         
   5   1   1       3397.24       3994.08        34.69 o                         
   6   1   1         43.47         46.28         2.41 o                         
   7   1   1          0.01         -1.07         2.86 o                         
   8   1   1        108.50        111.82         7.24 o                         
   9   1   1        775.80        727.06         7.84 o                         
  10   1   1         89.68         79.16         3.80 o                         
  11   1   1        130.08        111.67         5.81 o                         
  12   1   1         19.57         19.23         3.84 o                         
 -12   2   1          0.09          3.14         6.38 o                         
 -11   2   1          5.12         -0.61         5.03 o                         
 -10   2   1         17.17         15.35         6.17 o                         
  -9   2   1          7.23          5.26         5.06 o                         
  -8   2   1         13.56         19.62         2.50 o                         
  -7   2   1         20.44         19.62         3.35 o                         
  -6   2   1        778.65        800.40        11.75 o                         
  -5   2   1         54.01         56.77         3.24 o                         
  -4   2   1        577.35        698.66        10.02 o                         
  -3   2   1         33.32         56.62         5.63 o                         
  -2   2   1        573.16        600.59         7.92 o                         
  -1   2   1         27.82         27.85         1.06 o                         
   0   2   1        901.25        852.91         7.48 o                         
   1   2   1        534.84        502.62        36.50 o                         
   2   2   1       3767.39       3958.78        34.67 o                         
   3   2   1         61.97         61.46         2.98 o                         
   4   2   1        260.79        281.31        14.40 o                         
   5   2   1        148.86        178.26        11.44 o                         
   6   2   1        489.37        512.56        14.11 o                         
   7   2   1          5.32         10.68         2.90 o                         
   8   2   1        259.93        245.14         4.37 o                         
   9   2   1         13.92         15.50         3.48 o                         
  10   2   1         53.95         48.42         4.82 o                         
  11   2   1          1.79         -4.00         5.05 o                         
  12   2   1         26.46         28.94         4.55 o                         
 -12   3   1         12.84         18.56         4.22 o                         
 -11   3   1         73.70         78.18         9.08 o                         
 -10   3   1         18.64         17.59         5.24 o                         
  -9   3   1         65.41         71.65         5.53 o                         
  -8   3   1         59.14         50.03         4.02 o                         
  -7   3   1         38.19         49.10         3.76 o                         
  -6   3   1        201.24        186.19         6.23 o                         
  -5   3   1         66.29         73.23         3.75 o                         
  -4   3   1          0.00          0.15         2.53 o                         
  -3   3   1        107.85        121.03         5.39 o                         
  -2   3   1        413.31        469.69        22.58 o                         
  -1   3   1         90.15         88.34         5.85 o                         
   0   3   1        362.16        392.50        13.30 o                         
   1   3   1        286.38        304.71        12.15 o                         
   2   3   1       1278.13       1511.04        22.74 o                         
   3   3   1          7.49          8.06         2.45 o                         
   4   3   1        335.05        371.21        12.08 o                         
   5   3   1        546.39        598.89        24.57 o                         
   6   3   1         40.80         40.57         4.21 o                         
   7   3   1         72.85         66.28         2.44 o                         
   8   3   1         18.21         14.87         3.77 o                         
   9   3   1        136.73        126.23         5.43 o                         
  10   3   1         10.32          4.32         3.59 o                         
  11   3   1          3.89          9.92         4.85 o                         
  12   3   1         17.34         13.88         3.03 o                         
 -11   4   1          0.07         -1.03         3.80 o                         
 -10   4   1          1.01          1.32         3.05 o                         
  -9   4   1          1.06          4.52         3.21 o                         
  -8   4   1        234.81        230.96        12.39 o                         
  -7   4   1         76.75         83.59         3.25 o                         
  -6   4   1        165.33        185.93         4.68 o                         
  -5   4   1        149.72        173.36         5.64 o                         
  -4   4   1         14.59         40.31         6.23 o                         
  -3   4   1          0.59          1.88         4.05 o                         
  -2   4   1        442.35        474.01        14.26 o                         
  -1   4   1        106.70        102.59         3.06 o                         
   0   4   1        299.80        294.94         7.28 o                         
   1   4   1        504.75        551.63        16.52 o                         
   2   4   1        129.96        131.29         6.94 o                         
   3   4   1         22.53         29.34         5.40 o                         
   4   4   1        316.62        353.60         7.84 o                         
   5   4   1          4.42          7.28         4.35 o                         
   6   4   1         24.08         23.73         3.84 o                         
   7   4   1        466.63        472.38        13.31 o                         
   8   4   1        152.64        154.50         6.49 o                         
   9   4   1         66.25         73.66         4.20 o                         
  10   4   1          0.16         -0.38         2.87 o                         
  11   4   1          0.10          0.93         5.51 o                         
 -10   5   1          0.07          2.83         3.55 o                         
  -9   5   1        219.81        216.44        14.22 o                         
  -8   5   1         39.93         38.37         5.02 o                         
  -7   5   1         15.82         11.99         3.81 o                         
  -6   5   1          1.15          7.50         4.60 o                         
  -5   5   1        338.81        354.81        11.40 o                         
  -4   5   1        645.99        591.47         9.37 o                         
  -3   5   1         70.65         74.23         4.71 o                         
  -2   5   1        363.53        417.16        20.90 o                         
  -1   5   1          7.49          7.02         3.68 o                         
   0   5   1         17.56         18.68         5.18 o                         
   1   5   1        213.88        215.26         6.83 o                         
   2   5   1         23.14         23.93         4.73 o                         
   3   5   1         12.21          6.75         5.25 o                         
   4   5   1         24.96         29.77         3.73 o                         
   5   5   1        197.67        185.82        18.87 o                         
   6   5   1        175.88        174.40         6.48 o                         
   7   5   1          0.01         -3.18         3.41 o                         
   8   5   1         42.41         49.70         4.66 o                         
   9   5   1          6.86          4.27         4.08 o                         
  10   5   1         22.11         26.75         3.33 o                         
  -9   6   1          3.24         10.80         8.10 o                         
  -8   6   1         70.87         71.00         5.00 o                         
  -7   6   1          0.04         -0.50         3.20 o                         
  -6   6   1         23.11         26.29         3.87 o                         
  -5   6   1        195.39        219.69         7.00 o                         
  -4   6   1        122.59        142.38         6.08 o                         
  -3   6   1        906.95        847.15        22.92 o                         
  -2   6   1         25.10         16.68         6.62 o                         
  -1   6   1         16.69         22.91         4.35 o                         
   0   6   1        504.24        466.93        26.40 o                         
   1   6   1          5.77          4.93         3.68 o                         
   2   6   1          6.17         13.85         5.82 o                         
   3   6   1          6.58         11.75         3.86 o                         
   4   6   1         35.01         38.74         5.26 o                         
   5   6   1          0.07          4.04         4.34 o                         
   6   6   1         49.30         37.58         5.12 o                         
   7   6   1          0.06         -0.99         4.84 o                         
   8   6   1          3.69          4.69         3.01 o                         
   9   6   1         77.51         83.96         7.95 o                         
  -7   7   1         53.41         73.23         6.68 o                         
  -6   7   1          3.34          5.54         3.37 o                         
  -5   7   1          0.56          2.84         4.63 o                         
  -4   7   1         15.99         16.28         3.36 o                         
  -3   7   1        111.84        124.99         5.41 o                         
  -2   7   1          1.28         -5.33         7.88 o                         
  -1   7   1        164.10        173.11         5.65 o                         
   0   7   1        128.69        140.63         5.98 o                         
   1   7   1         25.66         20.71         4.55 o                         
   2   7   1          0.96         -0.37         5.66 o                         
   3   7   1         77.42         89.89         9.15 o                         
   4   7   1          9.20          5.56         3.94 o                         
   5   7   1         27.48         31.83         4.27 o                         
   6   7   1         33.43         37.72         3.83 o                         
   7   7   1          0.25          4.07         5.70 o                         
  -4   8   1          3.86         -0.55         3.34 o                         
  -3   8   1         59.36         55.22         6.30 o                         
  -2   8   1          0.01          2.74         3.88 o                         
  -1   8   1          6.05          9.32         4.16 o                         
   0   8   1         25.54         22.81         8.33 o                         
   1   8   1          3.51          5.61         4.40 o                         
   2   8   1          1.95         -4.48         4.48 o                         
   3   8   1          3.95          8.44         3.98 o                         
   4   8   1         18.73         21.23         5.85 o                         
 -12   0   2        135.72        144.61         6.72 o                         
 -11   0   2        232.98        222.61         8.55 o                         
 -10   0   2        132.64        118.70         8.78 o                         
  -9   0   2        461.94        438.93        11.85 o                         
  -8   0   2        275.17        281.44         9.30 o                         
  -7   0   2        370.90        341.16         8.25 o                         
  -6   0   2       1614.14       1858.18       112.40 o                         
  -5   0   2        445.59        446.12        23.52 o                         
  -4   0   2       2075.46       1880.56        26.11 o                         
  -3   0   2        723.92        740.17         9.83 o                         
  -2   0   2          0.01          1.95         1.73 o                         
  -1   0   2        702.18        679.47         8.55 o                         
   0   0   2        878.85        738.67        58.26 o                         
   1   0   2        415.89        359.69         4.03 o                         
   2   0   2        202.37        186.57         2.85 o                         
   3   0   2         94.28         89.65         2.33 o                         
   4   0   2       1056.26       1142.19        15.16 o                         
   5   0   2        779.95        839.36        13.13 o                         
   6   0   2        373.82        402.88         9.87 o                         
   7   0   2        818.12        905.28        18.08 o                         
   8   0   2         45.00         50.18         5.25 o                         
   9   0   2        242.78        249.85        11.89 o                         
  10   0   2        280.47        284.16        10.77 o                         
  11   0   2         67.15         67.68         5.67 o                         
  12   0   2        189.50        188.76         5.54 o                         
 -12   1   2         52.29         57.56         3.30 o                         
 -11   1   2          0.67          4.78         4.59 o                         
 -10   1   2        139.07        133.48        10.28 o                         
  -9   1   2        448.56        398.42         7.27 o                         
  -8   1   2        104.00        106.93         4.92 o                         
  -7   1   2         13.48         10.76         2.34 o                         
  -6   1   2        904.59        963.25       157.00 o                         
  -5   1   2         96.73        110.60        12.98 o                         
  -4   1   2        137.39        117.21         2.41 o                         
  -3   1   2        100.47        102.92         3.60 o                         
  -2   1   2       1861.29       1862.93        49.29 o                         
  -1   1   2        212.88        196.23         5.66 o                         
   0   1   2          0.03          0.53         1.11 o                         
   1   1   2          6.80          6.61         0.96 o                         
   2   1   2          6.36          5.86         1.24 o                         
   3   1   2       1562.57       1606.43        11.75 o                         
   4   1   2          1.20          1.13         2.04 o                         
   5   1   2         87.02         86.54         4.09 o                         
   6   1   2        168.18        196.37         4.81 o                         
   7   1   2        572.65        659.39        17.11 o                         
   8   1   2          3.81         -0.73         3.01 o                         
   9   1   2        175.36        171.70         5.33 o                         
  10   1   2        244.39        239.29         5.95 o                         
  11   1   2         55.33         61.08         5.58 o                         
  12   1   2          3.75          1.90         4.39 o                         
 -12   2   2         34.71         42.87         4.64 o                         
 -11   2   2         22.42         22.83         5.12 o                         
 -10   2   2        517.31        543.83        32.50 o                         
  -9   2   2        377.42        395.61         8.97 o                         
  -8   2   2         14.95         11.23         3.42 o                         
  -7   2   2        173.42        164.66        13.43 o                         
  -6   2   2        103.73         92.08         3.57 o                         
  -5   2   2          0.56          0.44         2.76 o                         
  -4   2   2         33.19         42.17         3.90 o                         
  -3   2   2         10.00          9.18         1.38 o                         
  -2   2   2        559.28        616.44        18.69 o                         
  -1   2   2         37.63         35.02         1.30 o                         
   0   2   2        178.98        198.20         3.38 o                         
   1   2   2        197.31        193.39         2.33 o                         
   2   2   2          0.17         -0.29         1.14 o                         
   3   2   2        562.93        638.78         7.37 o                         
   4   2   2         11.24         18.23         3.49 o                         
   5   2   2         38.30         33.97         3.23 o                         
   6   2   2         13.16         10.53         2.25 o                         
   7   2   2         56.55         60.86         4.56 o                         
   8   2   2         51.22         44.84         3.04 o                         
   9   2   2         24.90         23.07         3.06 o                         
  10   2   2        307.21        301.51         7.79 o                         
  11   2   2        208.31        213.98         6.41 o                         
  12   2   2         11.06          7.30         4.03 o                         
 -12   3   2         32.90         31.45         4.30 o                         
 -11   3   2          4.62         11.40         7.13 o                         
 -10   3   2          3.54          3.56         5.10 o                         
  -9   3   2        158.05        140.88         8.80 o                         
  -8   3   2        248.22        214.69         4.96 o                         
  -7   3   2         22.86         27.44         2.71 o                         
  -6   3   2          3.69         -0.74         4.19 o                         
  -5   3   2        357.77        370.51        26.00 o                         
  -4   3   2        531.98        527.48         8.33 o                         
  -3   3   2        509.99        549.26         7.08 o                         
  -2   3   2          9.95          7.71         1.95 o                         
  -1   3   2          0.01          1.03         1.39 o                         
   0   3   2        999.36       1014.02        20.34 o                         
   1   3   2        814.04        921.60        24.49 o                         
   2   3   2          4.10          8.24         2.17 o                         
   3   3   2         12.53         18.02         2.67 o                         
   4   3   2        191.70        183.91         8.85 o                         
   5   3   2        566.14        595.58         8.14 o                         
   6   3   2         91.12         78.86         4.56 o                         
   7   3   2          0.06         -3.11         3.11 o                         
   8   3   2         54.57         56.06         4.71 o                         
   9   3   2        208.75        190.96        10.49 o                         
  10   3   2         94.76         85.63         6.40 o                         
  11   3   2          0.79         -2.86         4.56 o                         
  12   3   2          3.93          4.28         4.95 o                         
 -11   4   2         16.88         20.58         3.09 o                         
 -10   4   2         59.14         61.29         3.39 o                         
  -9   4   2        163.83        165.64         4.45 o                         
  -8   4   2          6.08          7.89         3.24 o                         
  -7   4   2          0.07          1.15         2.60 o                         
  -6   4   2        326.57        351.99        14.54 o                         
  -5   4   2         89.02         98.59         7.50 o                         
  -4   4   2         68.03         66.42         4.46 o                         
  -3   4   2         87.77         94.54         5.63 o                         
  -2   4   2        371.79        448.83         9.75 o                         
  -1   4   2         54.04         44.79         4.73 o                         
   0   4   2        449.55        495.83        26.56 o                         
   1   4   2        458.93        471.17         7.28 o                         
   2   4   2        209.90        196.05         5.42 o                         
   3   4   2        132.61        123.91         6.29 o                         
   4   4   2         38.70         38.34         3.97 o                         
   5   4   2        131.00        133.96         7.09 o                         
   6   4   2         64.49         58.44         4.08 o                         
   7   4   2        168.28        185.41         5.97 o                         
   8   4   2          2.97         -2.95         3.72 o                         
   9   4   2          3.98          1.74         3.23 o                         
  10   4   2         98.41         96.39         7.49 o                         
  11   4   2         27.01         28.30         3.33 o                         
 -10   5   2         41.11         48.84         5.03 o                         
  -9   5   2         16.29         25.93         6.00 o                         
  -8   5   2         28.61         32.35         3.69 o                         
  -7   5   2         60.01         72.13         3.73 o                         
  -6   5   2          7.14         -0.13         4.44 o                         
  -5   5   2        637.96        576.65        13.06 o                         
  -4   5   2        450.21        481.59         9.49 o                         
  -3   5   2         25.98         18.02         3.80 o                         
  -2   5   2          1.37          3.89         3.70 o                         
  -1   5   2         41.36         37.97         5.63 o                         
   0   5   2         25.04         22.66         5.03 o                         
   1   5   2          1.36          8.48         4.73 o                         
   2   5   2         36.49         26.34         6.75 o                         
   3   5   2          0.00         -1.86         5.06 o                         
   4   5   2         21.35         18.72         3.77 o                         
   5   5   2        488.98        487.68        43.86 o                         
   6   5   2        423.93        420.14        11.22 o                         
   7   5   2          0.09          0.20         3.49 o                         
   8   5   2         35.72         35.74         4.85 o                         
   9   5   2          6.05          6.20         3.08 o                         
  10   5   2         31.18         27.21         3.57 o                         
  -9   6   2         10.90         17.22         4.14 o                         
  -8   6   2         67.62         66.92         6.72 o                         
  -7   6   2         64.27         62.62         3.57 o                         
  -6   6   2          2.08         -2.51         6.15 o                         
  -5   6   2         65.55         76.01         6.57 o                         
  -4   6   2          2.38          1.76         3.94 o                         
  -3   6   2         29.19         34.72         3.63 o                         
  -2   6   2         36.64         24.75         3.84 o                         
  -1   6   2        104.70         94.76         6.80 o                         
   0   6   2        199.93        182.23         5.09 o                         
   1   6   2        350.81        381.19        11.37 o                         
   2   6   2         34.21         28.81         5.68 o                         
   3   6   2         33.12         27.20         4.13 o                         
   4   6   2         67.14         64.30         4.77 o                         
   5   6   2          1.11         -1.36         3.42 o                         
   6   6   2         38.20         41.27         4.60 o                         
   7   6   2          0.11         -0.24         3.33 o                         
   8   6   2         66.37         57.42         3.66 o                         
   9   6   2         24.65         22.06         3.98 o                         
  -7   7   2         19.55         25.58         3.71 o                         
  -6   7   2         15.95         10.42         4.34 o                         
  -5   7   2          6.54          9.46         3.47 o                         
  -4   7   2          0.17         -0.47         3.77 o                         
  -3   7   2         52.43         46.65         3.72 o                         
  -2   7   2         16.08         12.38         4.23 o                         
  -1   7   2         71.58         66.10         5.98 o                         
   0   7   2         13.12          7.78         3.75 o                         
   1   7   2          4.42          5.85         4.37 o                         
   2   7   2         73.92         69.85         7.13 o                         
   3   7   2         12.93         22.64         6.67 o                         
   4   7   2         24.96         23.46         3.62 o                         
   5   7   2          1.27          2.33         3.36 o                         
   6   7   2          0.18         -2.50         6.11 o                         
   7   7   2         20.12         18.12         3.05 o                         
  -4   8   2          3.75          4.88         4.73 o                         
  -3   8   2         18.87         20.71         5.25 o                         
  -2   8   2          0.97         -2.30         3.64 o                         
  -1   8   2         76.50         76.11         3.89 o                         
   0   8   2          0.01         -1.35         6.15 o                         
   1   8   2          1.85          3.14         7.02 o                         
   2   8   2         65.10         77.48         5.18 o                         
   3   8   2          5.28          6.63         3.12 o                         
   4   8   2         17.06         19.28         5.78 o                         
 -12   1   3          0.16          1.01         2.68 o                         
 -11   1   3          5.51          6.35         3.09 o                         
 -10   1   3        295.29        253.12         5.62 o                         
  -9   1   3         16.59         17.03         4.13 o                         
  -8   1   3       1323.56       1298.86        17.02 o                         
  -7   1   3         44.27         53.30         5.40 o                         
  -6   1   3          4.87          4.44         3.48 o                         
  -5   1   3        253.57        269.87         5.01 o                         
  -4   1   3       3966.70       4454.27        35.13 o                         
  -3   1   3       1426.94       1321.21        14.59 o                         
  -2   1   3        896.28        821.26         7.34 o                         
  -1   1   3       1941.94       1942.83        28.62 o                         
   0   1   3        206.48        176.30         3.30 o                         
   1   1   3        852.30        836.29         8.60 o                         
   2   1   3        215.38        244.48         5.95 o                         
   3   1   3        436.34        444.72        20.79 o                         
   4   1   3        151.18        148.80         3.77 o                         
   5   1   3        522.27        546.47         9.23 o                         
   6   1   3         64.68         72.51         3.38 o                         
   7   1   3         16.21         16.29         3.07 o                         
   8   1   3          0.00          1.14         3.43 o                         
   9   1   3          4.37          4.28         4.87 o                         
  10   1   3          5.03          5.04         3.75 o                         
  11   1   3         11.49         13.00         2.87 o                         
  12   1   3          3.28         -1.55         3.86 o                         
 -12   2   3          1.48          6.10         3.77 o                         
 -11   2   3         37.61         50.13         4.21 o                         
 -10   2   3          0.02          0.44         6.04 o                         
  -9   2   3        139.84        157.68         7.21 o                         
  -8   2   3         10.20          4.70         3.90 o                         
  -7   2   3        355.20        361.45        34.18 o                         
  -6   2   3         12.76         14.74         3.69 o                         
  -5   2   3        782.54        951.88        45.77 o                         
  -4   2   3        206.03        222.00         4.75 o                         
  -3   2   3         70.39         71.69         2.00 o                         
  -2   2   3        171.30        172.64         2.96 o                         
  -1   2   3       3168.61       3480.90        20.20 o                         
   0   2   3       1050.45       1013.49        17.89 o                         
   1   2   3        176.47        160.34         5.62 o                         
   2   2   3        212.12        197.82         5.86 o                         
   3   2   3        176.33        166.97         7.02 o                         
   4   2   3         65.44         62.35         2.89 o                         
   5   2   3        207.95        204.07         7.23 o                         
   6   2   3         80.87         83.17         4.48 o                         
   7   2   3        203.02        236.94         6.73 o                         
   8   2   3         36.57         35.36         4.26 o                         
   9   2   3          0.16         -1.70         3.28 o                         
  10   2   3          0.01          3.83         3.70 o                         
  11   2   3         11.27          7.77         3.68 o                         
  12   2   3          1.19          0.34         3.68 o                         
 -12   3   3          0.07          4.09         3.40 o                         
 -11   3   3         33.05         35.12         3.48 o                         
 -10   3   3          4.02          8.02         5.93 o                         
  -9   3   3         22.81         21.20         3.82 o                         
  -8   3   3        189.75        179.25         5.18 o                         
  -7   3   3         50.08         39.86         3.31 o                         
  -6   3   3         22.38         24.61         4.12 o                         
  -5   3   3        110.33        112.08         4.32 o                         
  -4   3   3        472.51        439.39        10.92 o                         
  -3   3   3        403.37        420.57        41.64 o                         
  -2   3   3         21.12         25.81         2.49 o                         
  -1   3   3       1429.17       1560.64        12.51 o                         
   0   3   3         55.09         48.02         2.41 o                         
   1   3   3         89.61        105.65         3.47 o                         
   2   3   3         54.06         49.25         2.99 o                         
   3   3   3        225.58        204.16         4.27 o                         
   4   3   3         61.93         65.79         3.79 o                         
   5   3   3          5.78          3.04         4.07 o                         
   6   3   3         94.93        107.22         5.36 o                         
   7   3   3        117.29        111.97         6.78 o                         
   8   3   3         14.17         19.34         4.73 o                         
   9   3   3         41.81         48.41         3.96 o                         
  10   3   3         19.68         14.13         4.35 o                         
  11   3   3         16.22         11.68         4.87 o                         
 -11   4   3          5.95          2.29         2.93 o                         
 -10   4   3          0.80          9.66         2.98 o                         
  -9   4   3          0.43         -2.32         3.79 o                         
  -8   4   3        117.65        125.74         4.43 o                         
  -7   4   3         59.06         47.82         3.65 o                         
  -6   4   3        588.24        555.12        22.15 o                         
  -5   4   3        185.79        188.25         8.55 o                         
  -4   4   3          4.94          7.39         3.99 o                         
  -3   4   3        296.57        322.03         8.55 o                         
  -2   4   3         24.87         26.77         3.57 o                         
  -1   4   3         77.74         70.00         7.80 o                         
   0   4   3        397.77        469.18        30.57 o                         
   1   4   3        180.56        195.95         5.51 o                         
   2   4   3         18.30         12.93         3.41 o                         
   3   4   3        411.18        381.28        17.44 o                         
   4   4   3         50.75         51.79         4.43 o                         
   5   4   3          0.88         -0.94         4.46 o                         
   6   4   3         89.66         92.82         4.64 o                         
   7   4   3        113.06        123.33         5.70 o                         
   8   4   3         59.84         55.39         4.02 o                         
   9   4   3        108.35         99.06         4.90 o                         
  10   4   3          0.12          0.88         2.56 o                         
  11   4   3          0.01          3.34         3.50 o                         
 -10   5   3         13.27         13.20         3.29 o                         
  -9   5   3         52.44         52.55         5.92 o                         
  -8   5   3         18.65          6.15         3.63 o                         
  -7   5   3         66.45         56.56         5.26 o                         
  -6   5   3          7.44          3.97         4.48 o                         
  -5   5   3        163.41        184.25         6.51 o                         
  -4   5   3        238.65        262.38         7.24 o                         
  -3   5   3         14.52         20.58         3.01 o                         
  -2   5   3         12.04          9.62         4.05 o                         
  -1   5   3         85.73         73.08         6.53 o                         
   0   5   3         53.34         52.82         7.13 o                         
   1   5   3         22.87         17.41         5.85 o                         
   2   5   3          0.07          7.20         5.93 o                         
   3   5   3        365.78        347.65         7.31 o                         
   4   5   3          7.01          9.60         3.69 o                         
   5   5   3        338.23        339.84        16.77 o                         
   6   5   3        270.28        274.49         8.14 o                         
   7   5   3          2.87          6.25         3.66 o                         
   8   5   3          0.31          7.14         4.32 o                         
   9   5   3          9.32          8.12         3.66 o                         
  10   5   3        126.49        119.47         5.69 o                         
  -9   6   3         11.31         17.41         5.55 o                         
  -8   6   3         64.13         60.53         6.50 o                         
  -7   6   3         18.30         20.37         4.19 o                         
  -6   6   3          0.16         -4.59         4.64 o                         
  -5   6   3         44.85         43.02         4.66 o                         
  -4   6   3         10.08          6.13         3.52 o                         
  -3   6   3         17.23         16.40         3.54 o                         
  -2   6   3         17.08          8.95         4.37 o                         
  -1   6   3          7.03          1.88         4.93 o                         
   0   6   3         43.15         37.44         4.16 o                         
   1   6   3        415.74        347.21        14.30 o                         
   2   6   3          5.73          3.11         4.24 o                         
   3   6   3         31.53         30.54         3.95 o                         
   4   6   3        721.98        724.56        18.08 o                         
   5   6   3          9.03          7.89         4.16 o                         
   6   6   3        105.62        115.61         5.51 o                         
   7   6   3         22.84         24.62         3.48 o                         
   8   6   3          0.14          5.18         2.78 o                         
   9   6   3         42.91         36.01         3.68 o                         
  -7   7   3          0.29          3.40         3.44 o                         
  -6   7   3          2.03         -2.44         3.21 o                         
  -5   7   3         41.97         42.69         3.93 o                         
  -4   7   3         15.56         13.66         3.81 o                         
  -3   7   3         14.66         10.88         6.90 o                         
  -2   7   3         55.30         53.78         9.83 o                         
  -1   7   3          0.61          6.00         3.56 o                         
   0   7   3         13.73          7.29         6.11 o                         
   1   7   3        115.21        101.08        10.13 o                         
   2   7   3         46.79         43.51         5.97 o                         
   3   7   3          5.29          2.36         6.46 o                         
   4   7   3        100.70         99.28         6.25 o                         
   5   7   3         16.71         13.79         3.64 o                         
   6   7   3          0.12          2.85         3.71 o                         
   7   7   3          8.21          4.16         4.27 o                         
  -4   8   3          1.63         -0.45         4.35 o                         
  -3   8   3         23.66         26.64         4.88 o                         
  -2   8   3          0.11          2.97         3.16 o                         
  -1   8   3          0.00         -3.42         3.72 o                         
   0   8   3          2.78          0.60         6.45 o                         
   1   8   3         31.27         27.76         4.21 o                         
   2   8   3          7.10         13.10         4.27 o                         
   3   8   3          0.02         -0.08         3.63 o                         
   4   8   3         34.37         37.67         4.88 o                         
 -12   0   4         66.18         67.91         6.72 o                         
 -11   0   4         88.78         79.27         4.28 o                         
 -10   0   4        140.91        142.57         4.97 o                         
  -9   0   4         74.42         70.63         6.14 o                         
  -8   0   4        576.84        539.06         7.10 o                         
  -7   0   4         16.25         18.31         5.55 o                         
  -6   0   4        233.46        208.63        19.92 o                         
  -5   0   4          0.96          0.60         4.65 o                         
  -4   0   4       1077.57       1036.09        16.21 o                         
  -3   0   4        927.46        858.42        14.03 o                         
  -2   0   4          0.30          0.87         1.55 o                         
  -1   0   4       3898.04       3729.35        22.98 o                         
   0   0   4       6277.95       5534.60       280.50 o                         
   1   0   4      73667.16      72900.04       657.34 o                         
   2   0   4         16.36         19.36         3.53 o                         
   3   0   4        150.42        167.73         5.10 o                         
   4   0   4         47.08         48.86         3.35 o                         
   5   0   4         37.69         39.23         3.70 o                         
   6   0   4        357.15        368.57        16.58 o                         
   7   0   4         60.70         67.55         5.66 o                         
   8   0   4         67.13         64.19         5.33 o                         
   9   0   4        194.13        219.46         7.59 o                         
  10   0   4        352.60        372.05         9.19 o                         
  11   0   4        103.78        109.34         7.09 o                         
  12   0   4         49.54         46.23         4.21 o                         
 -12   1   4         25.90         23.16         3.74 o                         
 -11   1   4          0.37          0.63         2.79 o                         
 -10   1   4         81.15         77.43         3.64 o                         
  -9   1   4        431.44        423.87        13.80 o                         
  -8   1   4        533.72        488.88         7.34 o                         
  -7   1   4         11.34          5.64         4.15 o                         
  -6   1   4        125.47        135.82         4.14 o                         
  -5   1   4        418.48        482.36        28.59 o                         
  -4   1   4        504.90        505.12       109.06 o                         
  -3   1   4         31.32         27.68         2.56 o                         
  -2   1   4       2566.62       2636.11        30.76 o                         
  -1   1   4        313.32        283.58         2.83 o                         
   0   1   4       9532.43       8531.04       155.39 o                         
   1   1   4         11.98          9.05         1.32 o                         
   2   1   4       3020.92       3415.97        16.23 o                         
   3   1   4        143.16        157.50         7.73 o                         
   4   1   4        957.67       1070.41        49.97 o                         
   5   1   4          0.36         -0.63         2.78 o                         
   6   1   4        336.10        373.10        33.65 o                         
   7   1   4          0.00          1.63         3.66 o                         
   8   1   4         44.16         53.89         4.25 o                         
   9   1   4         22.88         15.65         4.46 o                         
  10   1   4        235.05        226.27         5.59 o                         
  11   1   4         65.77         61.21         4.77 o                         
  12   1   4         15.66         14.63         5.33 o                         
 -12   2   4          1.00          7.28         3.92 o                         
 -11   2   4         41.51         44.16         4.01 o                         
 -10   2   4         48.03         51.82         4.73 o                         
  -9   2   4        184.96        162.99         9.79 o                         
  -8   2   4         68.03         57.01         4.44 o                         
  -7   2   4         27.99         23.65         3.89 o                         
  -6   2   4        173.72        215.42        18.87 o                         
  -5   2   4        324.35        368.31        17.26 o                         
  -4   2   4        394.31        440.95         6.63 o                         
  -3   2   4        608.74        651.90        35.38 o                         
  -2   2   4        226.44        226.75         4.09 o                         
  -1   2   4        713.11        700.52         7.57 o                         
   0   2   4        240.60        208.74         6.38 o                         
   1   2   4       1434.62       1372.64        14.43 o                         
   2   2   4        468.87        373.69        16.07 o                         
   3   2   4        907.28        872.24         7.30 o                         
   4   2   4        108.23        123.33         3.96 o                         
   5   2   4        674.21        708.09         6.92 o                         
   6   2   4         62.27         59.85         4.00 o                         
   7   2   4         24.89         27.88         2.98 o                         
   8   2   4         98.66         89.98         6.45 o                         
   9   2   4         26.79         27.03         3.68 o                         
  10   2   4         14.54         11.09         5.21 o                         
  11   2   4         38.47         35.22         4.69 o                         
  12   2   4          0.03         -4.65         4.65 o                         
 -11   3   4         14.23         19.00         3.22 o                         
 -10   3   4         41.46         43.09         3.89 o                         
  -9   3   4         10.71         10.11         5.19 o                         
  -8   3   4         24.88         24.81         6.25 o                         
  -7   3   4        172.76        182.44         3.62 o                         
  -6   3   4        437.20        481.19        18.76 o                         
  -5   3   4        181.14        175.38        11.89 o                         
  -4   3   4       1208.82       1205.48        37.89 o                         
  -3   3   4        253.74        257.99         6.64 o                         
  -2   3   4          0.31         -0.22         4.73 o                         
  -1   3   4        108.27        118.95         4.08 o                         
   0   3   4        599.31        622.04        51.51 o                         
   1   3   4         13.85         11.00         4.39 o                         
   2   3   4         41.03         40.71         2.63 o                         
   3   3   4        360.85        327.36         6.04 o                         
   4   3   4          0.06         -1.56         3.60 o                         
   5   3   4         87.45        105.12         4.83 o                         
   6   3   4        327.01        362.55         8.14 o                         
   7   3   4        144.87        129.10         7.36 o                         
   8   3   4        272.40        292.12        14.86 o                         
   9   3   4          0.04         -3.88         3.88 o                         
  10   3   4          2.51         -4.03         4.03 o                         
  11   3   4          1.36          2.30         3.71 o                         
 -11   4   4         14.81          8.97         3.30 o                         
 -10   4   4          0.59          1.32         2.91 o                         
  -9   4   4         43.46         50.92         4.32 o                         
  -8   4   4         62.81         59.60         3.93 o                         
  -7   4   4          5.55          3.49         3.06 o                         
  -6   4   4        202.79        187.24         6.12 o                         
  -5   4   4        191.37        189.41        13.93 o                         
  -4   4   4         54.62         56.04         5.14 o                         
  -3   4   4        445.24        380.25        10.13 o                         
  -2   4   4        539.28        503.48         8.08 o                         
  -1   4   4        164.11        139.02        10.39 o                         
   0   4   4         10.56         11.26         3.73 o                         
   1   4   4        292.95        344.36         6.42 o                         
   2   4   4         56.49         44.12         7.80 o                         
   3   4   4        104.42         90.01         4.72 o                         
   4   4   4        336.05        319.37         7.42 o                         
   5   4   4        356.09        318.85         7.13 o                         
   6   4   4         25.77         19.73         4.13 o                         
   7   4   4         18.51         25.24         4.45 o                         
   8   4   4         41.59         38.70         4.63 o                         
   9   4   4          0.86          3.64         3.07 o                         
  10   4   4          6.29          7.67         2.87 o                         
  11   4   4         12.53          5.70         5.55 o                         
 -10   5   4         40.12         38.15         4.52 o                         
  -9   5   4         29.45         24.08         5.85 o                         
  -8   5   4         47.50         41.82         4.77 o                         
  -7   5   4         90.15         83.29         4.50 o                         
  -6   5   4         10.21         11.53         3.37 o                         
  -5   5   4        420.02        447.16        22.64 o                         
  -4   5   4        814.55        878.68        30.28 o                         
  -3   5   4         11.38         10.76         3.74 o                         
  -2   5   4         33.17         27.18         4.80 o                         
  -1   5   4        448.14        411.32        10.88 o                         
   0   5   4         92.74         86.74         7.20 o                         
   1   5   4          2.49          4.17         5.40 o                         
   2   5   4        188.20        173.98        16.84 o                         
   3   5   4         68.84         62.00         3.85 o                         
   4   5   4        315.61        299.89        15.65 o                         
   5   5   4          1.99         -0.28         5.68 o                         
   6   5   4        499.35        544.81        11.23 o                         
   7   5   4        127.72        125.65         6.95 o                         
   8   5   4          0.06         -2.56         2.96 o                         
   9   5   4         42.65         39.04         3.62 o                         
  10   5   4          2.04          2.10         6.83 o                         
  -8   6   4          0.60         -3.86         3.86 o                         
  -7   6   4         15.88         12.10         5.36 o                         
  -6   6   4          1.55         -0.70         3.07 o                         
  -5   6   4        155.75        156.78         6.96 o                         
  -4   6   4          0.17         -3.66         3.69 o                         
  -3   6   4        613.40        617.68        37.85 o                         
  -2   6   4          0.08          4.37         3.11 o                         
  -1   6   4          2.33          5.04         4.88 o                         
   0   6   4        173.00        176.87        10.92 o                         
   1   6   4          7.65          3.02         3.67 o                         
   2   6   4         81.92         69.81         4.91 o                         
   3   6   4          1.38          3.71         4.22 o                         
   4   6   4         43.11         46.46         4.05 o                         
   5   6   4        315.37        335.86        17.67 o                         
   6   6   4          0.37         -0.51         3.48 o                         
   7   6   4         21.15         20.66         3.37 o                         
   8   6   4          0.25          0.79         2.38 o                         
  -7   7   4          8.44          8.55         6.83 o                         
  -6   7   4          0.00          4.95         4.95 o                         
  -5   7   4         45.71         49.44         3.61 o                         
  -4   7   4        104.36        110.15         5.28 o                         
  -3   7   4         11.44         13.64         4.26 o                         
  -2   7   4          5.71          0.44         4.98 o                         
  -1   7   4          8.14          0.63         4.21 o                         
   0   7   4         20.28         17.52         4.68 o                         
   1   7   4         14.53         12.87         4.90 o                         
   2   7   4         16.84         27.61         6.10 o                         
   3   7   4          5.27         -2.68         5.25 o                         
   4   7   4         16.89         16.28         3.93 o                         
   5   7   4         11.25          8.02         3.35 o                         
   6   7   4         49.38         49.23         4.09 o                         
  -3   8   4          2.19         -4.05         5.10 o                         
  -2   8   4          2.20         -1.80         5.03 o                         
  -1   8   4          4.74          2.18         5.55 o                         
   0   8   4         33.91         31.51         7.58 o                         
   1   8   4         52.38         42.15         4.70 o                         
   2   8   4         23.70         22.78         4.53 o                         
   3   8   4          5.76          3.17         4.21 o                         
 -12   1   5          0.03         -4.35         4.43 o                         
 -11   1   5          3.03         -0.74         4.45 o                         
 -10   1   5         22.69         27.07         3.04 o                         
  -9   1   5         39.33         34.63         2.94 o                         
  -8   1   5        107.44        108.66         3.91 o                         
  -7   1   5          0.76          1.41         3.39 o                         
  -6   1   5          5.13          3.48         3.76 o                         
  -5   1   5          0.18          3.75         5.55 o                         
  -4   1   5         11.21         14.81         9.23 o                         
  -3   1   5        441.84        406.16         7.24 o                         
  -2   1   5         13.62         13.24         2.34 o                         
  -1   1   5        906.85        934.97        27.57 o                         
   0   1   5        208.10        197.69         3.75 o                         
   1   1   5          7.31          5.95         1.58 o                         
   2   1   5         35.42         38.87         2.06 o                         
   3   1   5        172.45        168.29         5.42 o                         
   4   1   5        785.35        887.46        29.26 o                         
   5   1   5         18.19         14.81         3.79 o                         
   6   1   5       1026.72        967.16        13.21 o                         
   7   1   5          1.13         -2.84         3.27 o                         
   8   1   5          0.08         -0.19         3.45 o                         
   9   1   5         92.47         90.15         5.18 o                         
  10   1   5        204.47        199.94         8.04 o                         
  11   1   5         81.29         78.43         4.28 o                         
  12   1   5         21.28         16.74         3.58 o                         
 -12   2   5          1.61          0.93         2.83 o                         
 -11   2   5          0.00         -3.75         3.75 o                         
 -10   2   5         12.07          8.98         3.80 o                         
  -9   2   5          7.12          4.23         4.97 o                         
  -8   2   5         41.72         35.16         4.91 o                         
  -7   2   5         24.13         21.96         2.81 o                         
  -6   2   5          3.64          5.63         4.06 o                         
  -5   2   5        891.21       1010.57        17.44 o                         
  -4   2   5          2.87          3.58         2.60 o                         
  -3   2   5        371.68        415.06         6.78 o                         
  -2   2   5         13.09         13.75         2.35 o                         
  -1   2   5        125.76        117.71         4.31 o                         
   0   2   5         57.90         60.07         3.63 o                         
   1   2   5        336.54        344.49        12.48 o                         
   2   2   5          2.70          4.96         3.26 o                         
   3   2   5        630.12        630.98         8.48 o                         
   4   2   5        105.19        112.32         5.25 o                         
   5   2   5        256.56        284.60         7.28 o                         
   6   2   5         39.55         46.08         3.74 o                         
   7   2   5        145.12        138.36         6.44 o                         
   8   2   5          2.04          9.82         5.09 o                         
   9   2   5        107.78        111.98         7.07 o                         
  10   2   5          8.59          6.75         5.48 o                         
  11   2   5         16.80         17.64         3.67 o                         
  12   2   5          1.57          1.20         4.20 o                         
 -11   3   5         11.50         14.58         4.24 o                         
 -10   3   5        105.77        112.32         3.94 o                         
  -9   3   5         11.65         16.92         3.89 o                         
  -8   3   5         94.20         97.29         5.09 o                         
  -7   3   5         32.42         27.08         3.33 o                         
  -6   3   5         30.85         24.40         2.97 o                         
  -5   3   5        116.40        133.22         4.97 o                         
  -4   3   5         42.15         43.07         3.55 o                         
  -3   3   5          2.41         -4.17         4.95 o                         
  -2   3   5         42.66         42.16         3.93 o                         
  -1   3   5        184.76        175.36         4.96 o                         
   0   3   5          1.79         -1.95         4.13 o                         
   1   3   5        230.88        234.07        10.24 o                         
   2   3   5        279.50        283.87         5.22 o                         
   3   3   5        443.61        382.95         7.70 o                         
   4   3   5         19.94         14.77         4.11 o                         
   5   3   5         99.47        103.28        10.24 o                         
   6   3   5        231.04        215.22         6.89 o                         
   7   3   5          5.80          6.21         5.05 o                         
   8   3   5         66.41         68.46         5.70 o                         
   9   3   5          3.71          4.96         3.33 o                         
  10   3   5         54.04         53.68         3.25 o                         
  11   3   5          4.03          2.04         3.32 o                         
 -11   4   5         18.88         16.86         3.48 o                         
 -10   4   5          0.47          0.50         3.15 o                         
  -9   4   5         10.35          8.78         3.31 o                         
  -8   4   5          7.01          8.88         3.86 o                         
  -7   4   5        252.29        250.50        14.52 o                         
  -6   4   5         42.77         46.81         3.62 o                         
  -5   4   5        109.90        108.38         7.55 o                         
  -4   4   5         84.12         79.95         5.25 o                         
  -3   4   5         14.74         13.96         5.78 o                         
  -2   4   5         19.26         15.44         4.99 o                         
  -1   4   5        144.58        145.02        21.72 o                         
   0   4   5         83.10         75.99         9.42 o                         
   1   4   5        229.45        222.88        32.26 o                         
   2   4   5        241.93        200.48         6.09 o                         
   3   4   5         90.63         85.65         4.47 o                         
   4   4   5          7.42          6.99         4.39 o                         
   5   4   5        143.44        140.17         6.33 o                         
   6   4   5         10.16         13.08         4.22 o                         
   7   4   5          3.22          2.71         4.38 o                         
   8   4   5        167.43        151.55         5.49 o                         
   9   4   5        126.76        123.18         6.19 o                         
  10   4   5         19.34         17.77         2.51 o                         
 -10   5   5         16.96         16.51         5.40 o                         
  -9   5   5          4.83          3.45         3.83 o                         
  -8   5   5        199.53        211.07         6.59 o                         
  -7   5   5         45.51         43.55         4.05 o                         
  -6   5   5         51.61         50.38         3.83 o                         
  -5   5   5         33.61         28.38         3.56 o                         
  -4   5   5        151.54        151.17         6.52 o                         
  -3   5   5        609.35        596.41        11.89 o                         
  -2   5   5        139.08        155.25         6.45 o                         
  -1   5   5        158.50        137.62         4.97 o                         
   0   5   5         23.69         28.01         6.26 o                         
   1   5   5          0.13          1.30         4.09 o                         
   2   5   5        164.15        171.95         9.00 o                         
   3   5   5          0.02          3.72         4.34 o                         
   4   5   5          0.28         -2.78         6.83 o                         
   5   5   5          9.71         14.10         6.22 o                         
   6   5   5         88.49         94.03         4.86 o                         
   7   5   5         97.53         96.09         6.43 o                         
   8   5   5          2.88          6.88         3.54 o                         
   9   5   5         17.36         17.14         2.89 o                         
  -8   6   5          0.30         -0.51         3.82 o                         
  -7   6   5         49.77         56.23         4.13 o                         
  -6   6   5          0.48          6.56         3.45 o                         
  -5   6   5         10.39         13.93         3.66 o                         
  -4   6   5        171.72        181.55         8.27 o                         
  -3   6   5        236.48        254.31         9.19 o                         
  -2   6   5        569.72        489.12        19.56 o                         
  -1   6   5          8.20          6.85         4.29 o                         
   0   6   5         22.82         16.94         3.58 o                         
   1   6   5        266.08        228.31         6.06 o                         
   2   6   5          0.92          1.06         3.55 o                         
   3   6   5          1.30          1.43         3.93 o                         
   4   6   5          0.11          5.28         4.26 o                         
   5   6   5         22.00         20.57         3.93 o                         
   6   6   5          4.54          6.85         4.29 o                         
   7   6   5         27.84         28.22         3.54 o                         
   8   6   5          0.04          0.65         2.71 o                         
  -6   7   5         57.87         60.32         5.18 o                         
  -5   7   5          0.02          3.32         3.05 o                         
  -4   7   5          3.37          1.18         3.77 o                         
  -3   7   5         11.00         12.12         3.57 o                         
  -2   7   5         44.87         49.57         5.11 o                         
  -1   7   5          2.97          1.47         4.07 o                         
   0   7   5        226.74        233.86        18.53 o                         
   1   7   5         50.00         48.82         6.64 o                         
   2   7   5         21.19         17.38         4.43 o                         
   3   7   5          0.20         -1.98         4.00 o                         
   4   7   5         54.21         45.58         4.46 o                         
   5   7   5          1.39          4.10         2.75 o                         
   6   7   5         20.53         24.21         7.13 o                         
  -2   8   5         46.47         46.07         4.20 o                         
  -1   8   5          0.00         -0.55         3.51 o                         
   0   8   5          2.23          2.18         6.98 o                         
   1   8   5         12.24         10.95         5.17 o                         
   2   8   5          1.00         -2.10         6.23 o                         
 -11   0   6        244.19        258.41        14.11 o                         
 -10   0   6        107.26         95.40         5.59 o                         
  -9   0   6        173.92        175.58         5.61 o                         
  -8   0   6        339.38        318.73         6.24 o                         
  -7   0   6        137.13        133.12         6.10 o                         
  -6   0   6        604.30        553.89        30.09 o                         
  -5   0   6       1055.19       1127.03        16.36 o                         
  -4   0   6        115.08         93.41         6.30 o                         
  -3   0   6       1519.02       1452.14        27.91 o                         
  -2   0   6          8.29          6.15         2.78 o                         
  -1   0   6         52.86         46.28         2.57 o                         
   0   0   6        206.12        172.21         9.45 o                         
   1   0   6        854.41        827.11        85.05 o                         
   2   0   6        426.36        437.67        14.07 o                         
   3   0   6        149.71        135.17         5.29 o                         
   4   0   6         57.46         55.90         4.39 o                         
   5   0   6        324.70        317.25         7.48 o                         
   6   0   6        120.80        127.04        15.64 o                         
   7   0   6         97.58         96.01         6.18 o                         
   8   0   6        238.31        251.36        10.28 o                         
   9   0   6          3.50          7.75         5.76 o                         
  10   0   6        121.19        123.04         7.20 o                         
  11   0   6        101.96        106.63         4.80 o                         
  12   0   6         23.72         22.28         6.08 o                         
 -12   1   6          5.10          5.03         7.43 o                         
 -11   1   6         59.65         74.43         6.45 o                         
 -10   1   6         24.52         19.80         2.84 o                         
  -9   1   6        149.98        139.36         4.37 o                         
  -8   1   6        404.13        363.05         8.90 o                         
  -7   1   6         11.34         14.03         2.89 o                         
  -6   1   6         61.62         65.05         6.30 o                         
  -5   1   6        361.68        405.84        10.13 o                         
  -4   1   6         27.59         33.79         9.79 o                         
  -3   1   6        154.49        150.87         3.47 o                         
  -2   1   6         22.22         20.10         2.85 o                         
  -1   1   6        729.24        723.58        45.69 o                         
   0   1   6        240.52        247.24        11.40 o                         
   1   1   6          9.31         10.57         1.78 o                         
   2   1   6          2.14          4.94         2.61 o                         
   3   1   6         31.75         35.84         2.70 o                         
   4   1   6        280.98        253.13        14.74 o                         
   5   1   6         34.64         33.28         3.58 o                         
   6   1   6         37.86         36.68         6.53 o                         
   7   1   6        104.22         97.16         4.03 o                         
   8   1   6        122.35        112.30         5.06 o                         
   9   1   6         19.38         15.69         4.39 o                         
  10   1   6        127.70        137.64        10.92 o                         
  11   1   6         69.72         70.75         3.92 o                         
  12   1   6          8.60          7.65         4.20 o                         
 -12   2   6         23.83         22.96         4.03 o                         
 -11   2   6         23.84         23.50         4.38 o                         
 -10   2   6         25.21         31.66         4.39 o                         
  -9   2   6        604.10        609.07        31.78 o                         
  -8   2   6        208.98        200.32         7.96 o                         
  -7   2   6          1.88          3.98         2.90 o                         
  -6   2   6        177.66        187.65         6.21 o                         
  -5   2   6         95.41        115.88         4.92 o                         
  -4   2   6         29.02         27.69         3.28 o                         
  -3   2   6         10.03          9.15         2.89 o                         
  -2   2   6         24.95         21.16         5.25 o                         
  -1   2   6        196.19        221.66         9.04 o                         
   0   2   6         37.64         39.50         3.66 o                         
   1   2   6         43.16         44.60         2.45 o                         
   2   2   6         50.68         48.06         3.81 o                         
   3   2   6          2.64          4.89         3.59 o                         
   4   2   6        182.73        169.84         5.44 o                         
   5   2   6         29.44         22.77         4.61 o                         
   6   2   6         20.22         15.08         4.01 o                         
   7   2   6         22.09         15.56         5.41 o                         
   8   2   6         10.91         13.26         4.32 o                         
   9   2   6          0.53          4.48         3.66 o                         
  10   2   6         11.19          8.40         3.53 o                         
  11   2   6        128.29        129.93         9.49 o                         
 -11   3   6         43.11         50.99         4.69 o                         
 -10   3   6          6.09          8.08         3.95 o                         
  -9   3   6         10.38          8.02         3.14 o                         
  -8   3   6        154.12        126.44         5.80 o                         
  -7   3   6        132.31        122.14         4.06 o                         
  -6   3   6          1.54         -0.79         2.97 o                         
  -5   3   6          1.53         -0.33         4.88 o                         
  -4   3   6        399.02        370.72        11.25 o                         
  -3   3   6         77.91         77.28         6.45 o                         
  -2   3   6        272.36        271.06         6.20 o                         
  -1   3   6         54.94         62.71         5.02 o                         
   0   3   6          3.50         -3.32         3.60 o                         
   1   3   6        498.59        441.73        36.74 o                         
   2   3   6        186.30        172.17        18.12 o                         
   3   3   6         14.15         10.78         3.18 o                         
   4   3   6         15.83         18.65         3.46 o                         
   5   3   6         23.28         19.97         4.92 o                         
   6   3   6        187.43        155.38         6.31 o                         
   7   3   6          5.82          8.67         4.66 o                         
   8   3   6          0.79         -5.21         5.21 o                         
   9   3   6         31.99         38.10         3.68 o                         
  10   3   6         94.13         94.67         4.45 o                         
  11   3   6         34.06         33.49         3.31 o                         
 -10   4   6         32.63         41.18         3.74 o                         
  -9   4   6         65.12         73.70         4.19 o                         
  -8   4   6        129.95        124.30         5.00 o                         
  -7   4   6          1.12          3.04         4.19 o                         
  -6   4   6          1.51         -0.25         3.41 o                         
  -5   4   6        318.88        299.32        11.36 o                         
  -4   4   6         70.47         59.95         3.22 o                         
  -3   4   6         17.34         17.86         6.53 o                         
  -2   4   6         23.96         22.24         4.42 o                         
  -1   4   6        247.06        228.44        15.16 o                         
   0   4   6          2.26          5.38         4.20 o                         
   1   4   6        139.55        131.67         9.79 o                         
   2   4   6        151.88        135.48        18.80 o                         
   3   4   6        118.74        102.23         5.62 o                         
   4   4   6         11.48         10.07         5.32 o                         
   5   4   6          0.08          0.00         4.05 o                         
   6   4   6         89.19         81.00         5.01 o                         
   7   4   6         37.38         28.52         4.70 o                         
   8   4   6         42.00         39.46         3.79 o                         
   9   4   6          7.74         11.03         2.90 o                         
  10   4   6          0.68          0.13         2.75 o                         
  -9   5   6         39.99         57.24        10.92 o                         
  -8   5   6          0.50          1.91         3.34 o                         
  -7   5   6         46.80         44.35         4.21 o                         
  -6   5   6         49.57         58.06         6.45 o                         
  -5   5   6         21.07         21.18         4.29 o                         
  -4   5   6        414.98        414.00        14.41 o                         
  -3   5   6        189.11        189.73         7.05 o                         
  -2   5   6         16.12         14.10         4.09 o                         
  -1   5   6          7.96          4.92         3.24 o                         
   0   5   6         13.04          9.23         3.93 o                         
   1   5   6         17.67         26.66         5.29 o                         
   2   5   6          4.60          6.97         8.52 o                         
   3   5   6         10.61         11.52         4.28 o                         
   4   5   6          0.08          4.54         6.00 o                         
   5   5   6          7.40         10.35         4.77 o                         
   6   5   6        261.09        281.80        12.29 o                         
   7   5   6        136.25        127.90        13.73 o                         
   8   5   6          3.93          5.01         3.10 o                         
   9   5   6         12.29         13.88         3.83 o                         
  -8   6   6          1.35          1.28         3.96 o                         
  -7   6   6         63.04         62.36         8.24 o                         
  -6   6   6         33.36         34.20         3.36 o                         
  -5   6   6          6.63          8.41         4.17 o                         
  -4   6   6         43.30         49.85         6.13 o                         
  -3   6   6          4.03          4.41         5.79 o                         
  -2   6   6          2.96          2.96         3.30 o                         
  -1   6   6          8.94          8.71         3.14 o                         
   0   6   6         98.98         96.86         6.29 o                         
   1   6   6         34.24         37.50         4.11 o                         
   2   6   6        235.96        235.06        10.88 o                         
   3   6   6          0.96         -0.37         4.11 o                         
   4   6   6          9.28          8.55         5.02 o                         
   5   6   6         57.65         52.42         4.76 o                         
   6   6   6          0.17         -1.82         4.21 o                         
   7   6   6          9.98          6.84         2.85 o                         
   8   6   6          0.04          0.22         2.72 o                         
  -6   7   6         16.99         19.06         4.05 o                         
  -5   7   6          2.40          0.65         2.72 o                         
  -4   7   6         21.82         24.41         3.82 o                         
  -3   7   6          1.65          1.35         4.14 o                         
  -2   7   6         40.10         49.86         4.61 o                         
  -1   7   6          6.64          8.39         4.28 o                         
   0   7   6         41.09         35.60         4.79 o                         
   1   7   6         19.40         15.62         3.83 o                         
   2   7   6          0.27          0.94         4.09 o                         
   3   7   6         42.11         45.74         3.81 o                         
   4   7   6          1.99          7.30         5.09 o                         
   5   7   6          3.40         -2.03         5.48 o                         
  -1   8   6         14.38         12.80         4.47 o                         
   0   8   6         38.35         35.79         7.13 o                         
   1   8   6          1.44          1.28         8.10 o                         
 -11   1   7          0.00          4.95         5.63 o                         
 -10   1   7          1.19          2.94        11.10 o                         
  -9   1   7        289.42        277.23        27.35 o                         
  -8   1   7         11.63         17.48         3.30 o                         
  -7   1   7        929.87        851.10        33.29 o                         
  -6   1   7          5.17          8.35         4.35 o                         
  -5   1   7         13.40         23.78         6.60 o                         
  -4   1   7        379.41        393.66        12.68 o                         
  -3   1   7       1073.80       1065.49         9.84 o                         
  -2   1   7        652.22        557.67        19.17 o                         
  -1   1   7          6.66          9.28         2.45 o                         
   0   1   7        364.93        343.08        15.87 o                         
   1   1   7        202.05        177.10        12.18 o                         
   2   1   7        253.27        246.50         4.85 o                         
   3   1   7         30.03         30.74         4.01 o                         
   4   1   7         58.94         67.27         4.71 o                         
   5   1   7         95.04         93.16         4.01 o                         
   6   1   7        115.41        110.17         4.28 o                         
   7   1   7         41.00         28.31         4.62 o                         
   8   1   7          3.37          0.89         4.42 o                         
   9   1   7          1.23         10.47         5.27 o                         
  10   1   7          0.02          4.80         3.88 o                         
  11   1   7          0.09          1.58         2.50 o                         
 -11   2   7          4.72          9.39         3.97 o                         
 -10   2   7         14.38         24.39        10.95 o                         
  -9   2   7          0.06          7.53         5.17 o                         
  -8   2   7        216.17        233.67         5.84 o                         
  -7   2   7          0.02          2.07         2.87 o                         
  -6   2   7        207.82        189.54        12.10 o                         
  -5   2   7         24.69         27.84         7.50 o                         
  -4   2   7        463.65        485.01        24.80 o                         
  -3   2   7         88.84         96.90         5.89 o                         
  -2   2   7         23.33         20.93         3.90 o                         
  -1   2   7        335.00        382.06         7.16 o                         
   0   2   7        515.68        614.42        12.98 o                         
   1   2   7        197.42        185.14         7.47 o                         
   2   2   7         24.82         27.21         3.04 o                         
   3   2   7        118.06        125.95         5.12 o                         
   4   2   7         11.86         13.95         3.31 o                         
   5   2   7         17.56          8.96         4.67 o                         
   6   2   7         35.98         38.22         4.40 o                         
   7   2   7         25.21         28.04         4.15 o                         
   8   2   7         18.57         15.51         4.21 o                         
   9   2   7         11.51          8.48         3.71 o                         
  10   2   7          0.83          1.27         3.16 o                         
  11   2   7          1.22          0.22         2.82 o                         
 -11   3   7          2.22          2.13         6.98 o                         
 -10   3   7         28.61         31.99         5.02 o                         
  -9   3   7          1.55          0.14         3.37 o                         
  -8   3   7         32.07         34.64         4.32 o                         
  -7   3   7        121.60        123.29         5.40 o                         
  -6   3   7         59.50         49.81         3.79 o                         
  -5   3   7          0.42          3.06         4.29 o                         
  -4   3   7        110.56        111.72         8.48 o                         
  -3   3   7        107.33         95.17        16.51 o                         
  -2   3   7         86.04         94.46         8.10 o                         
  -1   3   7         33.50         32.05         4.48 o                         
   0   3   7        593.85        662.37        61.79 o                         
   1   3   7          0.84         -3.83         3.83 o                         
   2   3   7          2.79          8.60         3.55 o                         
   3   3   7          1.96          0.06         3.43 o                         
   4   3   7         44.19         38.69         4.58 o                         
   5   3   7          8.46          2.18        10.13 o                         
   6   3   7          1.98         10.39         4.74 o                         
   7   3   7         52.37         46.04         4.46 o                         
   8   3   7         35.53         37.83         6.41 o                         
   9   3   7          1.54          5.76         3.51 o                         
  10   3   7         11.20         14.81         2.24 o                         
 -10   4   7          5.90          5.37         3.60 o                         
  -9   4   7          1.87          3.76         3.21 o                         
  -8   4   7          0.42          1.03         3.57 o                         
  -7   4   7        109.48        108.25         6.41 o                         
  -6   4   7          0.04          4.10         3.22 o                         
  -5   4   7        282.39        262.94         6.50 o                         
  -4   4   7        256.28        249.06        18.52 o                         
  -3   4   7         37.22         39.23         4.59 o                         
  -2   4   7         91.24         78.12         8.52 o                         
  -1   4   7         18.91         17.13         4.72 o                         
   0   4   7         16.79         15.44         4.61 o                         
   1   4   7        143.25        122.51        19.55 o                         
   2   4   7         51.58         54.57         4.74 o                         
   3   4   7          3.78          6.07         3.92 o                         
   4   4   7        131.35        124.81         5.21 o                         
   5   4   7         59.61         51.31         3.84 o                         
   6   4   7         14.87         12.78         3.86 o                         
   7   4   7         30.54         22.42         4.81 o                         
   8   4   7         50.88         49.01         4.61 o                         
   9   4   7         21.49         16.80         3.07 o                         
  10   4   7         29.20         30.31         4.20 o                         
  -9   5   7          3.15         10.80         6.08 o                         
  -8   5   7         51.35         62.53         4.76 o                         
  -7   5   7         27.18         23.79         3.29 o                         
  -6   5   7         62.95         57.51         4.87 o                         
  -5   5   7         23.61         17.64         3.67 o                         
  -4   5   7         69.42         59.03         5.22 o                         
  -3   5   7        156.85        165.65        15.19 o                         
  -2   5   7          1.70          2.02         3.76 o                         
  -1   5   7          0.04          1.64         3.80 o                         
   0   5   7         46.12         39.00         4.88 o                         
   1   5   7          0.00         -3.94         6.15 o                         
   2   5   7          7.61         10.02         4.64 o                         
   3   5   7          2.99          2.26         4.42 o                         
   4   5   7        195.98        176.96        16.24 o                         
   5   5   7          2.11          1.69         3.55 o                         
   6   5   7        101.89         98.51         5.55 o                         
   7   5   7        103.43        102.72         6.30 o                         
   8   5   7          1.31          4.93         2.44 o                         
   9   5   7          4.62          6.90         3.83 o                         
  -7   6   7         20.78         26.63         3.52 o                         
  -6   6   7         20.35         16.51         3.44 o                         
  -5   6   7          1.37          4.50         3.90 o                         
  -4   6   7         20.21         16.22         4.21 o                         
  -3   6   7         12.98         20.71         4.44 o                         
  -2   6   7          1.98          0.86         3.25 o                         
  -1   6   7         13.40         12.16         3.29 o                         
   0   6   7          2.73          0.11         6.51 o                         
   1   6   7         55.21         52.77         4.08 o                         
   2   6   7        154.53        150.90         5.17 o                         
   3   6   7          3.23          2.12         5.13 o                         
   4   6   7         23.52         26.30         4.44 o                         
   5   6   7        299.33        351.34         9.54 o                         
   6   6   7          4.05          8.15         3.86 o                         
   7   6   7         26.62         30.39         5.18 o                         
  -5   7   7          3.51          5.70         5.03 o                         
  -4   7   7         21.46         27.63         3.64 o                         
  -3   7   7          4.56          5.26         3.15 o                         
  -2   7   7          8.59         11.39         4.00 o                         
  -1   7   7         21.91         34.33         5.89 o                         
   0   7   7          0.10         -2.55         3.15 o                         
   1   7   7          4.03          6.08         5.77 o                         
   2   7   7         38.07         39.21         3.83 o                         
   3   7   7          6.35          6.84         3.08 o                         
   4   7   7         21.38         20.79         3.05 o                         
   5   7   7         35.70         35.94         6.00 o                         
 -11   0   8         79.97         77.88         6.23 o                         
 -10   0   8         51.16         45.33        10.84 o                         
  -9   0   8         91.03         90.82         6.24 o                         
  -8   0   8         42.97         34.96         4.72 o                         
  -7   0   8        237.37        215.98         5.43 o                         
  -6   0   8          0.16          1.31         5.36 o                         
  -5   0   8        174.08        185.78         8.48 o                         
  -4   0   8          8.17          3.53         5.55 o                         
  -3   0   8        274.76        251.43         8.18 o                         
  -2   0   8        399.68        393.91         9.23 o                         
  -1   0   8         93.08         96.19         5.78 o                         
   0   0   8        874.70        878.60        10.21 o                         
   1   0   8       2534.50       2511.69        31.25 o                         
   2   0   8       9922.51      10139.00        58.24 o                         
   3   0   8         88.79         91.88         8.23 o                         
   4   0   8          0.02          0.77         3.97 o                         
   5   0   8          6.62          9.56         4.81 o                         
   6   0   8          0.00         -6.75         7.95 o                         
   7   0   8         47.49         54.92         9.08 o                         
   8   0   8         46.10         38.39         6.12 o                         
   9   0   8         10.44          7.57         4.89 o                         
  10   0   8        130.14        132.03        13.39 o                         
  11   0   8         87.55         84.82         7.92 o                         
 -11   1   8         18.05         19.19         6.00 o                         
 -10   1   8          6.51          1.05         7.95 o                         
  -9   1   8         61.39         78.98         6.38 o                         
  -8   1   8        367.68        373.65         8.65 o                         
  -7   1   8        248.22        221.96         6.84 o                         
  -6   1   8          5.13          9.12         2.94 o                         
  -5   1   8         24.48         25.74         6.98 o                         
  -4   1   8        308.55        279.71         8.18 o                         
  -3   1   8         87.33         87.25         8.22 o                         
  -2   1   8         51.92         53.75        17.26 o                         
  -1   1   8        382.70        327.49        19.36 o                         
   0   1   8        196.83        174.75         7.05 o                         
   1   1   8       2731.96       2457.86       274.99 o                         
   2   1   8         24.71         31.01         7.50 o                         
   3   1   8        398.27        441.20         8.11 o                         
   4   1   8         18.29         14.11         2.80 o                         
   5   1   8        108.58        123.62        21.46 o                         
   6   1   8          0.00          1.69         3.29 o                         
   7   1   8         70.73         74.62         4.62 o                         
   8   1   8          5.46          7.48         5.44 o                         
   9   1   8         12.52          9.06         5.44 o                         
  10   1   8          4.47          3.24         4.44 o                         
  11   1   8         67.72         74.19         4.05 o                         
 -11   2   8          0.00          2.58         3.76 o                         
 -10   2   8         43.63         53.38         5.06 o                         
  -9   2   8         88.03        104.80         5.94 o                         
  -8   2   8        156.85        136.84         5.26 o                         
  -7   2   8         39.95         32.27         4.45 o                         
  -6   2   8          2.38          3.80         3.09 o                         
  -5   2   8         22.82         19.24         4.52 o                         
  -4   2   8        162.07        163.26        12.04 o                         
  -3   2   8        129.24        125.64         4.45 o                         
  -2   2   8         88.19         78.60        10.92 o                         
  -1   2   8         82.70         90.61         9.00 o                         
   0   2   8         31.07         38.02         4.08 o                         
   1   2   8         30.17         26.20         7.09 o                         
   2   2   8        339.81        303.50        35.90 o                         
   3   2   8        100.24         99.84        12.98 o                         
   4   2   8        178.96        176.57         6.50 o                         
   5   2   8         25.06         17.65         3.69 o                         
   6   2   8        159.86        151.53         7.93 o                         
   7   2   8          3.79          2.16         4.05 o                         
   8   2   8          0.56          3.56         3.46 o                         
   9   2   8         17.93         15.70         2.94 o                         
  10   2   8          9.67         11.46         4.25 o                         
 -10   3   8          2.87          4.53         3.59 o                         
  -9   3   8         34.67         34.20         4.11 o                         
  -8   3   8          2.33          1.10         3.12 o                         
  -7   3   8          5.82          5.49         3.88 o                         
  -6   3   8        165.14        183.63         7.08 o                         
  -5   3   8         74.24         72.17         4.90 o                         
  -4   3   8         89.40         82.38         4.95 o                         
  -3   3   8        617.63        641.52        34.66 o                         
  -2   3   8         68.04         74.63        17.29 o                         
  -1   3   8          0.25          1.36         5.15 o                         
   0   3   8          3.54         -4.01         5.03 o                         
   1   3   8        181.64        186.34        12.38 o                         
   2   3   8          3.34          5.62         4.62 o                         
   3   3   8          2.91          4.58         3.82 o                         
   4   3   8        100.23         95.61         4.99 o                         
   5   3   8          0.33          2.28         4.85 o                         
   6   3   8         13.36         12.39         5.33 o                         
   7   3   8         66.05         65.18         6.51 o                         
   8   3   8         57.10         59.56         4.24 o                         
   9   3   8         60.13         65.61         5.23 o                         
  10   3   8          2.53          1.31         2.36 o                         
  -9   4   8          4.44          7.14         4.57 o                         
  -8   4   8         12.67          3.65         3.46 o                         
  -7   4   8         59.29         73.46         6.20 o                         
  -6   4   8         14.79         10.67         3.71 o                         
  -5   4   8        189.59        177.45         6.18 o                         
  -4   4   8        151.58        148.18         8.05 o                         
  -3   4   8         31.05         25.94         4.49 o                         
  -2   4   8        168.47        151.59         4.44 o                         
  -1   4   8        171.17        162.37         5.48 o                         
   0   4   8         15.56         14.54         2.75 o                         
   1   4   8          1.10          1.03         3.77 o                         
   2   4   8        116.84        109.19         7.79 o                         
   3   4   8          8.87          6.85         3.21 o                         
   4   4   8          4.69          9.39         3.22 o                         
   5   4   8         97.16         92.29         4.86 o                         
   6   4   8        125.88        105.50         5.75 o                         
   7   4   8          9.16          4.62         4.91 o                         
   8   4   8          1.59          2.85         3.01 o                         
   9   4   8         16.56         12.61         3.33 o                         
  -8   5   8         16.27         16.52         3.66 o                         
  -7   5   8         62.69         68.96         4.84 o                         
  -6   5   8         58.48         51.15         3.60 o                         
  -5   5   8          6.00          9.76         3.60 o                         
  -4   5   8        263.87        258.45        11.63 o                         
  -3   5   8        368.01        355.77         7.92 o                         
  -2   5   8         11.06          8.22         4.59 o                         
  -1   5   8          0.60          1.38         3.81 o                         
   0   5   8        205.69        192.95        10.44 o                         
   1   5   8         19.35         19.36         7.65 o                         
   2   5   8          6.64          5.07         4.25 o                         
   3   5   8         82.58         70.05        12.68 o                         
   4   5   8          0.05         -5.82         5.82 o                         
   5   5   8        177.62        187.97         6.48 o                         
   6   5   8          6.33          4.01         3.69 o                         
   7   5   8        155.80        158.93         4.52 o                         
   8   5   8         26.48         25.92         3.98 o                         
  -7   6   8          0.19          1.66         3.22 o                         
  -6   6   8          9.38         10.29         4.48 o                         
  -5   6   8          6.08          6.89         2.82 o                         
  -4   6   8        171.02        181.72        18.76 o                         
  -3   6   8          9.00          8.82         3.99 o                         
  -2   6   8        291.37        297.60         6.05 o                         
  -1   6   8         14.37         14.57         4.12 o                         
   0   6   8          6.24          6.30        12.46 o                         
   1   6   8         76.42         79.91         5.64 o                         
   2   6   8          0.62          0.95         4.66 o                         
   3   6   8         17.02         16.85         5.79 o                         
   4   6   8          2.99          0.97         3.41 o                         
   5   6   8         20.33         26.06         3.55 o                         
   6   6   8        102.64        110.14         6.00 o                         
  -4   7   8         35.01         32.78         4.19 o                         
  -3   7   8         63.46         63.19         5.14 o                         
  -2   7   8          2.42          4.03         2.85 o                         
  -1   7   8          2.14          5.60         3.97 o                         
   0   7   8          3.12         -1.31         2.80 o                         
   1   7   8          3.31          4.18         3.30 o                         
   2   7   8         17.54         15.65         4.04 o                         
   3   7   8          2.60          5.46         3.91 o                         
   4   7   8          0.66         -5.18         5.18 o                         
 -11   1   9          0.08          0.47         3.73 o                         
 -10   1   9          3.74          4.44         4.43 o                         
  -9   1   9         30.14         36.50         5.89 o                         
  -8   1   9         18.13         29.73         6.23 o                         
  -7   1   9         90.51         74.32         6.25 o                         
  -6   1   9          1.80          5.62         4.07 o                         
  -5   1   9          0.31         -0.45         3.20 o                         
  -4   1   9          5.38          7.13         5.78 o                         
  -3   1   9         12.84         12.78         4.12 o                         
  -2   1   9        140.53        131.53         7.43 o                         
  -1   1   9          0.17         -0.74         2.88 o                         
   0   1   9        268.84        236.22        15.23 o                         
   1   1   9         14.59         17.22         8.18 o                         
   2   1   9          7.29          6.28         3.92 o                         
   3   1   9          9.69         10.02         4.96 o                         
   4   1   9          8.85          6.45         3.59 o                         
   5   1   9        177.71        161.07        11.39 o                         
   6   1   9          1.40          2.55         4.92 o                         
   7   1   9        194.37        210.54        30.05 o                         
   8   1   9          0.07          1.92         4.86 o                         
   9   1   9          0.01         -2.42         4.08 o                         
  10   1   9         38.73         41.65         4.11 o                         
 -10   2   9          0.15         -1.21         4.33 o                         
  -9   2   9         14.62         14.52         4.80 o                         
  -8   2   9          0.19         -5.35         5.35 o                         
  -7   2   9         54.82         54.88         4.14 o                         
  -6   2   9          6.18          0.89         3.56 o                         
  -5   2   9         31.34         29.12         5.18 o                         
  -4   2   9        350.93        344.85         7.07 o                         
  -3   2   9         38.16         35.71         7.50 o                         
  -2   2   9         65.09         60.01         6.83 o                         
  -1   2   9         20.17         20.41         4.40 o                         
   0   2   9         12.37         19.75         4.38 o                         
   1   2   9          9.95         11.04         3.82 o                         
   2   2   9         46.64         50.19         5.04 o                         
   3   2   9          6.39          8.67         3.69 o                         
   4   2   9         27.77         29.27         3.46 o                         
   5   2   9         41.56         35.96         3.93 o                         
   6   2   9        148.73        129.52         4.96 o                         
   7   2   9          3.07          3.73         3.74 o                         
   8   2   9         27.22         26.74         4.88 o                         
   9   2   9          1.01          2.30         3.22 o                         
  10   2   9         29.61         30.58         3.07 o                         
 -10   3   9          2.41          1.95         5.93 o                         
  -9   3   9         71.77         70.16         5.28 o                         
  -8   3   9          2.86         -1.23         3.57 o                         
  -7   3   9         61.78         56.54         5.07 o                         
  -6   3   9          7.73          5.58         6.08 o                         
  -5   3   9          4.58          2.08         4.19 o                         
  -4   3   9         34.42         32.74         3.07 o                         
  -3   3   9         23.26         24.72         3.44 o                         
  -2   3   9          1.37          1.46         4.05 o                         
  -1   3   9          8.68         12.68         3.21 o                         
   0   3   9         50.88         41.68         5.97 o                         
   1   3   9         11.03         10.37         2.84 o                         
   2   3   9         49.33         45.82         4.55 o                         
   3   3   9        123.95        112.07         4.62 o                         
   4   3   9         60.44         56.97         3.64 o                         
   5   3   9         19.73         12.77         4.13 o                         
   6   3   9         12.26          8.59         5.51 o                         
   7   3   9         51.87         58.21         4.27 o                         
   8   3   9          0.19         -0.94         4.45 o                         
   9   3   9         34.62         38.91         3.25 o                         
  -9   4   9          0.55          0.02         3.95 o                         
  -8   4   9         20.30         22.39         3.84 o                         
  -7   4   9         16.61         15.88         5.02 o                         
  -6   4   9        126.76        129.24         5.60 o                         
  -5   4   9          7.18          5.16         3.48 o                         
  -4   4   9         49.91         41.31         4.11 o                         
  -3   4   9         28.14         19.60         3.52 o                         
  -2   4   9          1.65         -2.92         3.54 o                         
  -1   4   9         13.21         11.39         2.97 o                         
   0   4   9         27.31         24.59         2.69 o                         
   1   4   9         22.53         20.94         3.36 o                         
   2   4   9        116.92        113.46        11.48 o                         
   3   4   9         47.89         46.75         4.06 o                         
   4   4   9         32.07         31.74         3.69 o                         
   5   4   9          1.32          4.19         3.59 o                         
   6   4   9         35.95         41.69         5.13 o                         
   7   4   9          4.32          3.93         3.29 o                         
   8   4   9         13.81         15.36         3.80 o                         
   9   4   9         27.42         25.21         3.41 o                         
  -8   5   9         11.78         17.33         6.45 o                         
  -7   5   9         99.95         97.08         4.89 o                         
  -6   5   9         19.97         16.44         3.64 o                         
  -5   5   9         34.34         37.08         3.63 o                         
  -4   5   9         55.88         57.38         7.24 o                         
  -3   5   9         11.99          9.82         3.86 o                         
  -2   5   9        263.33        253.77         6.03 o                         
  -1   5   9        101.12        104.78         4.56 o                         
   0   5   9         30.36         29.67         4.84 o                         
   1   5   9         16.02         19.00         7.31 o                         
   2   5   9          1.88          7.88         4.57 o                         
   3   5   9         53.96         58.48         4.34 o                         
   4   5   9          3.18          4.47         2.80 o                         
   5   5   9          2.49         -0.79         3.88 o                         
   6   5   9          0.35         -2.21         3.73 o                         
   7   5   9         23.41         20.59         3.93 o                         
  -6   6   9         13.01         16.31         5.10 o                         
  -5   6   9          0.06          1.22         2.76 o                         
  -4   6   9          1.31         -2.48         4.27 o                         
  -3   6   9         79.33         91.10         4.19 o                         
  -2   6   9        172.15        184.61         8.07 o                         
  -1   6   9        189.48        185.00         5.87 o                         
   0   6   9          1.39         -1.40         6.38 o                         
   1   6   9         15.48         16.10         3.43 o                         
   2   6   9         68.27         55.76         4.72 o                         
   3   6   9          2.23          1.51         3.30 o                         
   4   6   9          0.01          4.52         3.33 o                         
   5   6   9          0.22          0.37         2.86 o                         
   6   6   9          6.58          6.37         7.58 o                         
  -3   7   9          4.88          4.71         4.88 o                         
  -2   7   9          7.99          6.03         3.37 o                         
  -1   7   9          6.41          2.08         2.92 o                         
   0   7   9          0.03         -2.84         2.84 o                         
   1   7   9        133.85        159.28         7.36 o                         
   2   7   9          5.43         11.85         5.03 o                         
 -10   0  10        157.70        153.74         8.55 o                         
  -9   0  10         13.74         11.13         4.95 o                         
  -8   0  10        133.40        139.68         6.33 o                         
  -7   0  10        105.58        101.95         6.32 o                         
  -6   0  10         26.45         33.58         4.88 o                         
  -5   0  10        312.04        323.62        16.47 o                         
  -4   0  10        283.83        296.06        14.93 o                         
  -3   0  10          0.34         -6.53         6.53 o                         
  -2   0  10        334.65        301.32        11.85 o                         
   0   0  10         60.24         89.74         8.18 o                         
   1   0  10         11.44          7.05         5.85 o                         
   2   0  10        171.87        202.21         9.68 o                         
   3   0  10         65.73         65.45         4.92 o                         
   4   0  10         20.48         14.33         4.62 o                         
   5   0  10         22.45         16.38         4.72 o                         
   6   0  10         54.08         45.54         7.50 o                         
   7   0  10         16.96         15.31         7.73 o                         
   8   0  10         15.79         17.03         6.15 o                         
   9   0  10         62.01         56.72         6.45 o                         
  10   0  10         19.27         22.66         4.50 o                         
 -10   1  10         39.78         46.05         4.56 o                         
  -9   1  10         46.98         47.96         5.44 o                         
  -8   1  10         67.00         73.79         4.79 o                         
  -7   1  10        175.08        199.75        19.43 o                         
  -6   1  10          0.51         -3.56         4.29 o                         
  -5   1  10         38.02         27.28         4.79 o                         
  -4   1  10         45.04         37.68         4.06 o                         
  -3   1  10         16.31         20.75         3.52 o                         
  -2   1  10         28.89         24.12         4.77 o                         
  -1   1  10          4.18          8.70         6.60 o                         
   0   1  10         96.72        114.14         7.09 o                         
   1   1  10         91.49        104.14         7.80 o                         
   2   1  10          4.59          6.04         4.22 o                         
   3   1  10          0.04          0.09         2.62 o                         
   4   1  10         11.85          5.00         3.64 o                         
   5   1  10         16.27         15.20         3.95 o                         
   6   1  10         16.57         12.33         4.74 o                         
   7   1  10          7.92          7.81         5.10 o                         
   8   1  10         43.33         43.01         5.89 o                         
   9   1  10          5.60          8.34         3.03 o                         
  10   1  10         10.54          9.14         3.79 o                         
 -10   2  10          6.23          8.06         3.70 o                         
  -9   2  10         15.18         14.07         4.85 o                         
  -8   2  10        342.17        372.66        11.48 o                         
  -7   2  10         49.18         41.49         4.81 o                         
  -6   2  10          0.10         -1.22         3.18 o                         
  -5   2  10         52.59         55.30         4.03 o                         
  -4   2  10         28.69         24.37         3.64 o                         
  -3   2  10         23.46         27.33         3.04 o                         
  -2   2  10          4.92          6.16         2.71 o                         
  -1   2  10         16.30         12.36         3.46 o                         
   0   2  10         25.25         27.71         3.37 o                         
   1   2  10         10.56          9.98         2.57 o                         
   2   2  10          4.54          3.91         2.52 o                         
   3   2  10          5.60          7.34         3.82 o                         
   4   2  10          0.31         -0.09         3.05 o                         
   5   2  10         32.10         29.44         4.09 o                         
   6   2  10         12.30         14.15         3.77 o                         
   7   2  10         10.85          6.70         3.62 o                         
   8   2  10          7.45         10.67         4.73 o                         
   9   2  10          1.34          1.39         5.06 o                         
  -9   3  10          8.58          9.41         4.38 o                         
  -8   3  10          9.22          5.79         4.16 o                         
  -7   3  10         93.72        109.21         5.50 o                         
  -6   3  10         25.66         30.21         4.03 o                         
  -5   3  10         19.71         17.01         5.33 o                         
  -4   3  10          0.64          3.89         3.11 o                         
  -3   3  10        152.43        153.94         4.57 o                         
  -2   3  10          0.09         -0.50         5.02 o                         
  -1   3  10         44.05         35.07         3.96 o                         
   0   3  10         19.34         15.13         3.15 o                         
   1   3  10          2.97          4.62         3.62 o                         
   2   3  10        127.01        106.19         6.11 o                         
   3   3  10         17.47         17.71         3.58 o                         
   4   3  10          9.77          9.11         3.24 o                         
   5   3  10          7.21          8.52         5.23 o                         
   6   3  10          1.33          2.09         5.51 o                         
   7   3  10         27.23         24.18         4.59 o                         
   8   3  10          0.03         -2.48         3.48 o                         
   9   3  10          0.58          0.94         3.05 o                         
  -8   4  10         34.62         37.77         4.47 o                         
  -7   4  10         46.64         58.52         4.32 o                         
  -6   4  10          1.29          0.16         3.47 o                         
  -5   4  10          2.04         -3.59         3.75 o                         
  -4   4  10        173.53        178.35         8.40 o                         
  -3   4  10         23.18         18.68         4.26 o                         
  -2   4  10          6.67          6.09         3.37 o                         
  -1   4  10          0.25         -0.06         2.62 o                         
   0   4  10         67.39         61.47         3.03 o                         
   1   4  10         19.22         18.26         2.84 o                         
   2   4  10         19.03         23.13         4.50 o                         
   3   4  10         32.82         31.25         4.13 o                         
   4   4  10         27.28         26.32         4.15 o                         
   5   4  10          0.13         -4.88         4.88 o                         
   6   4  10          9.40          8.66         4.27 o                         
   7   4  10         25.06         35.49         6.23 o                         
   8   4  10         16.29         11.10         3.98 o                         
  -7   5  10          2.53          1.72         2.46 o                         
  -6   5  10         30.55         30.20         3.56 o                         
  -5   5  10         21.24         22.10         2.95 o                         
  -4   5  10         15.24         16.39         2.97 o                         
  -3   5  10        132.37        113.84        11.31 o                         
  -2   5  10         46.31         47.35         3.57 o                         
  -1   5  10          4.13          2.76         3.39 o                         
   0   5  10          6.41          9.77         3.86 o                         
   1   5  10          2.34          4.21         4.77 o                         
   2   5  10          2.32          4.16         3.92 o                         
   3   5  10          5.59          5.70         3.74 o                         
   4   5  10          0.62         -0.48         2.82 o                         
   5   5  10          1.48          0.31         3.46 o                         
   6   5  10          1.43          1.13         7.28 o                         
   7   5  10         87.95         90.37         3.53 o                         
  -5   6  10         12.15         10.95         4.27 o                         
  -4   6  10          3.51          4.28         8.70 o                         
  -3   6  10         14.17         16.28         3.31 o                         
  -2   6  10          5.64          8.10         3.10 o                         
  -1   6  10          0.18          1.88         3.03 o                         
   0   6  10          0.00         -4.54         4.54 o                         
   1   6  10         39.87         37.89         4.00 o                         
   2   6  10          0.46         -0.52         2.80 o                         
   3   6  10         74.94         88.14         4.73 o                         
   4   6  10          1.17         -0.90         4.65 o                         
   5   6  10          0.92         -3.75         3.75 o                         
 -10   1  11          0.03          0.81         4.77 o                         
  -9   1  11          9.54          5.33         8.25 o                         
  -8   1  11        133.94        136.10         6.55 o                         
  -7   1  11         39.58         45.39         4.88 o                         
  -6   1  11        314.16        324.19        16.77 o                         
  -5   1  11          0.68          5.14         3.84 o                         
  -4   1  11          3.13          0.64         4.79 o                         
  -3   1  11        165.12        153.46         5.37 o                         
  -2   1  11        129.27        139.09         5.73 o                         
  -1   1  11        116.73        120.50         7.94 o                         
   0   1  11         14.70         17.35         3.03 o                         
   1   1  11         35.50         33.42         3.10 o                         
   2   1  11         72.17         64.59         3.73 o                         
   3   1  11         40.76         44.25         4.01 o                         
   4   1  11          2.86          4.02         3.62 o                         
   5   1  11          3.45          2.62         3.84 o                         
   6   1  11         29.49         28.62         5.16 o                         
   7   1  11         15.46         18.29         3.83 o                         
   8   1  11         13.66         10.62         4.26 o                         
   9   1  11          0.04         -0.11         3.07 o                         
  -9   2  11          0.08         -3.43         3.43 o                         
  -8   2  11          1.54          2.57         5.05 o                         
  -7   2  11        160.36        165.93        18.16 o                         
  -6   2  11          5.74          9.31         4.48 o                         
  -5   2  11         63.26         51.70         5.74 o                         
  -4   2  11         19.89         18.32         4.07 o                         
  -3   2  11        137.08        125.87         5.24 o                         
  -2   2  11         28.26         31.50         3.22 o                         
  -1   2  11          9.25          1.26         4.83 o                         
   0   2  11        107.40         94.90         3.75 o                         
   1   2  11         60.39         55.81         3.74 o                         
   2   2  11         26.93         25.03         3.93 o                         
   3   2  11          2.54          4.36         5.37 o                         
   4   2  11         31.01         31.44         4.07 o                         
   5   2  11          0.76          0.66         4.42 o                         
   6   2  11          3.84          3.33         5.05 o                         
   7   2  11          4.12          6.61         5.21 o                         
   8   2  11          2.02          4.44         5.29 o                         
   9   2  11          0.75         -1.09         2.92 o                         
  -9   3  11         11.87          9.00         3.10 o                         
  -8   3  11          0.05          3.99         4.34 o                         
  -7   3  11         26.13         31.28         3.91 o                         
  -6   3  11         31.56         25.60         4.69 o                         
  -5   3  11         28.03         20.42         5.37 o                         
  -4   3  11          9.24          4.61         3.45 o                         
  -3   3  11         40.71         44.52         3.60 o                         
  -2   3  11         18.89         22.73         4.05 o                         
  -1   3  11          3.60          3.34         3.49 o                         
   0   3  11          9.07          7.32         4.31 o                         
   1   3  11        132.67        145.08         6.45 o                         
   2   3  11          0.15         -2.64         3.63 o                         
   3   3  11          0.08          0.14         5.33 o                         
   4   3  11          0.94          2.62         4.77 o                         
   5   3  11          5.12         15.40         5.70 o                         
   6   3  11          0.68         -3.99         4.72 o                         
   7   3  11          0.68          3.27         3.71 o                         
   8   3  11         17.76         25.06         5.48 o                         
  -8   4  11          1.96          1.58         4.20 o                         
  -7   4  11          0.44          1.27         3.50 o                         
  -6   4  11         44.27         47.40         5.01 o                         
  -5   4  11         16.02         18.00         3.89 o                         
  -4   4  11         51.16         56.03         5.44 o                         
  -3   4  11        119.78        115.44         5.28 o                         
  -2   4  11         22.53         19.97         2.57 o                         
  -1   4  11         17.70         15.97         3.32 o                         
   0   4  11          8.94         11.24         2.90 o                         
   1   4  11          1.10         -1.49         2.96 o                         
   2   4  11         36.58         36.01         4.67 o                         
   3   4  11          7.09          4.58         3.22 o                         
   4   4  11         12.58         14.64         4.87 o                         
   5   4  11         16.83         21.22         4.38 o                         
   6   4  11         25.87         30.54         5.55 o                         
   7   4  11         15.86         15.51         3.20 o                         
  -6   5  11         16.10         14.05         3.02 o                         
  -5   5  11         34.24         34.82         3.18 o                         
  -4   5  11         24.78         27.55         2.93 o                         
  -3   5  11         12.98          7.76         3.26 o                         
  -2   5  11         69.35         59.45         7.76 o                         
  -1   5  11          0.83         -0.71         2.77 o                         
   0   5  11          3.81          5.09         3.32 o                         
   1   5  11          5.35          3.15         3.91 o                         
   2   5  11          4.16         -1.70         3.00 o                         
   3   5  11          1.55          4.83         3.76 o                         
   4   5  11          3.82          1.80         3.22 o                         
   5   5  11         62.17         64.44         4.15 o                         
   6   5  11          5.79          4.35         3.90 o                         
  -4   6  11          2.10          2.48         5.93 o                         
  -3   6  11          6.28          5.36         2.61 o                         
  -2   6  11          5.34          7.68         3.04 o                         
  -1   6  11          0.02         -1.78         2.84 o                         
   0   6  11          5.86          3.00         2.60 o                         
   1   6  11          0.22         -1.30         2.59 o                         
   2   6  11         24.33         29.60         3.21 o                         
   3   6  11         33.29         38.50         4.05 o                         
  -9   0  12         11.31         10.60         5.63 o                         
  -8   0  12         38.78         33.33        14.41 o                         
  -7   0  12         20.20         19.41         3.88 o                         
  -6   0  12         69.43         78.60         5.77 o                         
  -5   0  12          2.40         -0.05         6.55 o                         
  -4   0  12         84.35         84.72         6.79 o                         
  -3   0  12         11.64          8.64         6.03 o                         
  -2   0  12         43.46         37.76         9.19 o                         
  -1   0  12        113.24        125.00         5.44 o                         
   0   0  12         60.78         51.50         6.07 o                         
   1   0  12        207.59        210.60        19.85 o                         
   2   0  12        632.47        674.85        18.03 o                         
   3   0  12       1086.83       1338.10        39.47 o                         
   4   0  12         53.23         44.47         4.55 o                         
   5   0  12          1.56          3.58         5.18 o                         
   6   0  12          0.30         -3.13         5.18 o                         
   7   0  12          1.08          3.24         5.06 o                         
   8   0  12          1.76          3.60         3.57 o                         
  -9   1  12         11.68         -0.98         5.55 o                         
  -8   1  12         24.81         23.43         5.63 o                         
  -7   1  12        165.36        170.51         6.06 o                         
  -6   1  12         48.72         48.75         6.23 o                         
  -5   1  12         17.65         11.21         3.83 o                         
  -4   1  12          0.45         -2.93         6.67 o                         
  -3   1  12        102.39         97.05         8.19 o                         
  -2   1  12          2.30          4.60         2.92 o                         
  -1   1  12          8.55          7.47         3.04 o                         
   0   1  12         21.00         21.17         3.56 o                         
   1   1  12         76.39         69.90         5.22 o                         
   2   1  12        582.40        631.18        13.15 o                         
   3   1  12         23.20         31.49         4.49 o                         
   4   1  12         55.39         55.61         5.27 o                         
   5   1  12          0.88         -0.88         5.28 o                         
   6   1  12          6.95          5.16         5.38 o                         
   7   1  12          0.32          2.32         3.70 o                         
   8   1  12         10.33         12.87         3.09 o                         
  -9   2  12         23.50         21.31         3.61 o                         
  -8   2  12         72.50         82.48         8.33 o                         
  -7   2  12         70.39         87.19         5.84 o                         
  -6   2  12          7.81         14.61         4.09 o                         
  -5   2  12          0.27          0.85         4.94 o                         
  -4   2  12          0.03         -3.37         4.57 o                         
  -3   2  12         48.29         49.16         4.85 o                         
  -2   2  12         18.09         12.49         4.78 o                         
  -1   2  12         11.12          6.39         4.00 o                         
   0   2  12         12.43         14.48         3.40 o                         
   1   2  12          7.17          8.76         3.37 o                         
   2   2  12          3.21          8.01         3.12 o                         
   3   2  12         64.08         71.79         5.37 o                         
   4   2  12         12.03         16.24         5.05 o                         
   5   2  12         21.49         33.44         5.31 o                         
   6   2  12          5.00          8.03         5.48 o                         
   7   2  12         23.06         27.20         4.35 o                         
   8   2  12          0.04          3.01         3.18 o                         
  -8   3  12         22.42         18.32         4.20 o                         
  -7   3  12          0.33          1.85         3.26 o                         
  -6   3  12          0.30          2.42         4.54 o                         
  -5   3  12         44.83         52.29         5.71 o                         
  -4   3  12          0.12         -0.07         3.55 o                         
  -3   3  12         34.36         33.54         4.19 o                         
  -2   3  12        166.26        187.23         5.91 o                         
  -1   3  12          9.25          3.35         3.98 o                         
   0   3  12          1.46          3.04         3.48 o                         
   1   3  12          0.00         -0.25         3.53 o                         
   2   3  12         35.11         34.26         3.85 o                         
   3   3  12          0.11         -3.07         3.44 o                         
   4   3  12          4.73          5.92         3.85 o                         
   5   3  12         15.55         22.83         4.16 o                         
   6   3  12          0.68         -4.17         4.43 o                         
   7   3  12          0.91          1.05         4.95 o                         
  -7   4  12          0.04          1.43         4.73 o                         
  -6   4  12         25.09         20.32         3.24 o                         
  -5   4  12         12.69         14.27         3.85 o                         
  -4   4  12         93.98        106.33         8.47 o                         
  -3   4  12         61.65         76.49         4.65 o                         
  -2   4  12         12.70         12.24         2.90 o                         
  -1   4  12         41.18         42.64         3.14 o                         
   0   4  12         23.38         25.28         4.56 o                         
   1   4  12          0.00         -3.30         3.37 o                         
   2   4  12          0.56         -3.08         3.08 o                         
   3   4  12         31.09         30.68         3.28 o                         
   4   4  12          0.03          0.20         4.00 o                         
   5   4  12          1.22         -2.40         4.30 o                         
   6   4  12         22.59         29.82         5.14 o                         
  -5   5  12         25.28         34.18         3.53 o                         
  -4   5  12          0.67         -0.10         2.29 o                         
  -3   5  12         96.85         99.33         5.23 o                         
  -2   5  12        101.34        112.39         4.81 o                         
  -1   5  12          5.41          2.40         2.41 o                         
   0   5  12          3.90          9.70         3.45 o                         
   1   5  12         53.65         53.72         4.40 o                         
   2   5  12          1.76          6.68         5.85 o                         
   3   5  12          6.24          9.54         3.42 o                         
   4   5  12         22.86         25.59         5.70 o                         
   5   5  12          5.76          5.49         5.10 o                         
  -1   6  12         67.61         69.20         3.33 o                         
   0   6  12         15.76         18.30         2.65 o                         
   1   6  12          5.95          5.92         2.95 o                         
  -8   1  13         21.49         11.33         5.93 o                         
  -7   1  13          2.74          9.72         5.32 o                         
  -6   1  13         32.28         26.22         3.68 o                         
  -5   1  13          1.33          4.18         3.82 o                         
  -4   1  13          3.36          8.45         6.20 o                         
  -3   1  13          0.59          2.93         5.66 o                         
  -2   1  13          4.31          5.52         3.26 o                         
  -1   1  13         30.85         33.65         3.97 o                         
   0   1  13          0.61          2.28         3.60 o                         
   1   1  13         62.90         73.39         4.41 o                         
   2   1  13          0.07          2.26         4.06 o                         
   3   1  13          6.35          8.25         3.57 o                         
   4   1  13          1.88         -0.46         3.88 o                         
   5   1  13          0.07         -4.30         4.30 o                         
   6   1  13         34.61         24.63         4.51 o                         
   7   1  13          2.32          5.56         4.16 o                         
  -8   2  13          8.79         16.13         5.25 o                         
  -7   2  13          6.07          3.69         5.33 o                         
  -6   2  13         26.16         27.68         3.92 o                         
  -5   2  13          0.04          0.58         4.71 o                         
  -4   2  13         24.66         20.88         4.41 o                         
  -3   2  13         64.85         63.83         4.33 o                         
  -2   2  13         22.61         26.07         3.79 o                         
  -1   2  13          6.26          2.88         3.80 o                         
   0   2  13         11.53         15.20         3.84 o                         
   1   2  13          0.02          0.74         4.14 o                         
   2   2  13          0.02          0.91         4.26 o                         
   3   2  13          7.48          6.75         4.74 o                         
   4   2  13          4.05          9.22         4.69 o                         
   5   2  13          1.50          3.47         4.57 o                         
   6   2  13          4.34          7.17         4.05 o                         
   7   2  13         47.69         59.35         6.42 o                         
  -7   3  13          0.35          0.94         2.98 o                         
  -6   3  13         22.27         23.63         3.69 o                         
  -5   3  13          1.12          2.04         4.83 o                         
  -4   3  13          0.06         -3.19         3.19 o                         
  -3   3  13          9.18         12.26         2.95 o                         
  -2   3  13          9.58          9.57         3.11 o                         
  -1   3  13          0.53          1.78         4.55 o                         
   0   3  13          0.44          4.21         4.26 o                         
   1   3  13          9.36         11.74         3.63 o                         
   2   3  13         12.87          9.98         3.64 o                         
   3   3  13          3.36          8.69         3.64 o                         
   4   3  13         29.48         38.57         5.33 o                         
   5   3  13          4.42          6.45         3.87 o                         
   6   3  13          9.30         11.85         3.47 o                         
  -6   4  13         16.51         16.65         3.21 o                         
  -5   4  13         26.15         24.86         2.97 o                         
  -4   4  13          1.07          2.51         2.86 o                         
  -3   4  13         15.70         16.54         3.18 o                         
  -2   4  13          9.74          6.40         3.10 o                         
  -1   4  13          0.06         -2.67         2.67 o                         
   0   4  13          3.04         -1.27         2.67 o                         
   1   4  13          6.64          7.16         2.60 o                         
   2   4  13          5.26          7.44         2.48 o                         
   3   4  13         42.88         49.42         3.20 o                         
   4   4  13          3.15          5.35         2.81 o                         
   5   4  13          6.45          6.18         4.75 o                         
  -3   5  13         27.65         24.53         4.05 o                         
  -2   5  13          1.12          3.15         3.66 o                         
  -1   5  13         57.67         64.68         3.92 o                         
   0   5  13         35.49         35.92         3.71 o                         
   1   5  13          2.96          4.20         3.55 o                         
   2   5  13          5.99          9.30         4.35 o                         
  -7   0  14         58.16         59.11         5.93 o                         
  -6   0  14         16.80         19.81         7.13 o                         
  -5   0  14          2.36          4.37         2.92 o                         
  -4   0  14         83.07         82.39         7.02 o                         
  -3   0  14         42.36         39.62         6.29 o                         
  -2   0  14          5.74          5.31         3.93 o                         
  -1   0  14         37.51         38.24         6.42 o                         
   0   0  14         17.96         27.72         4.79 o                         
   1   0  14         26.97         13.21         6.06 o                         
   2   0  14          0.17          3.05         7.65 o                         
   3   0  14         33.73         40.58         5.98 o                         
   4   0  14         11.24         10.09         4.21 o                         
   5   0  14          1.90          1.96         4.06 o                         
   6   0  14          4.67          5.88         3.59 o                         
   7   0  14          5.61          5.89         5.13 o                         
  -7   1  14         14.56          8.40         5.93 o                         
  -6   1  14         41.16         39.65         4.22 o                         
  -5   1  14          1.03         -2.07         4.01 o                         
  -4   1  14          7.28         11.29         3.74 o                         
  -3   1  14          4.37          3.26         6.78 o                         
  -2   1  14          5.71          7.20         6.68 o                         
  -1   1  14          1.97         -1.74         4.45 o                         
   0   1  14          1.23          3.82         4.53 o                         
   1   1  14          6.16          0.69         5.60 o                         
   2   1  14         22.04         27.66         4.12 o                         
   3   1  14          0.98          1.55         4.95 o                         
   4   1  14          0.24         -0.58         5.93 o                         
   5   1  14          1.24          6.08         6.60 o                         
   6   1  14          0.05          7.73         5.48 o                         
  -7   2  14        105.36         98.89         9.90 o                         
  -6   2  14          6.16          8.89         3.95 o                         
  -5   2  14          0.01         -3.12         3.12 o                         
  -4   2  14          6.21          4.10         3.01 o                         
  -3   2  14          2.29          7.93         4.50 o                         
  -2   2  14          3.67         -3.08         5.47 o                         
  -1   2  14          1.20          3.98         3.94 o                         
   0   2  14          4.89          3.66         4.11 o                         
   1   2  14          1.08          1.61         4.04 o                         
   2   2  14          1.68          6.47         4.28 o                         
   3   2  14          0.47         -3.56         3.56 o                         
   4   2  14          0.65         -0.20         4.47 o                         
   5   2  14          0.05          2.39         3.60 o                         
   6   2  14          4.61          8.93         3.42 o                         
  -6   3  14         35.30         35.84         3.00 o                         
  -5   3  14          0.82         -2.42         2.42 o                         
  -4   3  14         13.70         13.98         3.24 o                         
  -3   3  14          2.02         -0.07         3.03 o                         
  -2   3  14         30.31         29.67         3.04 o                         
  -1   3  14          3.87          3.62         3.25 o                         
   0   3  14          2.45         -1.03         3.34 o                         
   1   3  14          2.07          2.99         3.98 o                         
   2   3  14          0.98          2.83         3.22 o                         
   3   3  14         24.73         31.09         3.42 o                         
   4   3  14          0.39          0.31         3.26 o                         
   5   3  14          3.36          0.89         3.66 o                         
  -4   4  14          2.00          1.66         3.83 o                         
  -3   4  14         58.46         71.32        13.32 o                         
  -2   4  14          2.94          6.06         2.99 o                         
  -1   4  14          3.14          2.61         2.87 o                         
   0   4  14          0.77          1.60         1.99 o                         
   1   4  14          9.58         13.23         2.33 o                         
   2   4  14          9.79         11.81         2.49 o                         
   3   4  14          0.69          5.19         3.34 o                         
  -6   1  15         23.80         21.66         4.57 o                         
  -5   1  15         68.46         62.17        10.24 o                         
  -4   1  15          0.09          6.07         3.52 o                         
  -3   1  15          0.11          1.64         4.42 o                         
  -2   1  15         39.30         22.13        12.08 o                         
  -1   1  15          9.25         12.15         5.32 o                         
   0   1  15         12.19         15.20         4.42 o                         
   1   1  15         10.14         12.12         4.43 o                         
   2   1  15          1.11         -1.95         5.55 o                         
   3   1  15         16.27         24.91         7.50 o                         
   4   1  15          5.17          8.33         5.93 o                         
   5   1  15          0.23          0.23         5.25 o                         
  -5   2  15          7.52          6.09         3.22 o                         
  -4   2  15         11.40         15.11         2.89 o                         
  -3   2  15          8.06         14.08         3.76 o                         
  -2   2  15         28.00         28.17         3.99 o                         
  -1   2  15          7.09          4.07         5.03 o                         
   0   2  15          2.28          5.22         4.98 o                         
   1   2  15         20.63         28.44         4.14 o                         
   2   2  15          6.86          9.68         3.95 o                         
   3   2  15          1.81          4.03         2.96 o                         
   4   2  15          1.21          0.42         3.37 o                         
   5   2  15          5.88          8.10         4.20 o                         
  -4   3  15          5.51          1.66         2.80 o                         
  -3   3  15          8.05          0.07         5.66 o                         
  -2   3  15          9.69          9.24         3.17 o                         
  -1   3  15          4.43          5.18         3.49 o                         
   0   3  15          0.19          5.48         3.26 o                         
   1   3  15          1.06          6.57         3.99 o                         
   2   3  15         23.36         26.98         3.62 o                         
   3   3  15          0.12          0.30         4.95 o                         
  -1   4  15          5.98          5.51         3.80 o                         
   0   4  15          3.37          2.57         2.39 o                         
  -4   0  16          2.50          2.57         5.01 o                         
  -3   0  16         27.43         26.41         9.90 o                         
  -2   0  16          8.59          2.34         3.79 o                         
  -1   0  16          5.47          3.18         3.62 o                         
   0   0  16         22.29         22.29         3.94 o                         
   1   0  16         24.37         29.82         3.03 o                         
   2   0  16         36.82         34.26         3.82 o                         
   3   0  16        124.18        118.18         4.46 o                         
   4   0  16        102.17         95.60         4.10 o                         
  -4   1  16         10.20          9.22         4.66 o                         
  -3   1  16          0.69          1.94         3.33 o                         
  -2   1  16         19.47         19.76        13.81 o                         
  -1   1  16          0.49          0.66         7.84 o                         
   0   1  16          0.30          0.68         3.88 o                         
   1   1  16          0.01          2.97         3.87 o                         
   2   1  16         27.72         27.28         3.95 o                         
   3   1  16         95.67        114.41        10.58 o                         
  -3   2  16          1.27          2.48         2.91 o                         
  -2   2  16         10.02          5.55         6.90 o                         
  -1   2  16          1.99         -3.81         3.81 o                         
   0   2  16          2.77          3.42         2.98 o                         
   1   2  16          0.51         -0.23         2.71 o                         
   2   2  16         10.73         10.65         4.43 o                         
                                                                                
