# Supplementary material for: 2-Cyano-2-iso­nitro­soacetamide–3,4-di­methylpyrazole (1/1): a co-crystal of two mol­ecules with agrochemical activities
Source: Acta Crystallogr E Crystallogr Commun. 2024 Apr 4;80(Pt 5):439–45. doi: 10.1107/S2056989024002809 (PMC11074577; doi:10.1107/S2056989024002809)
Supplement: Supplementary file 3 [file e-80-00439-Isup3.cml]

<?xml version="1.0" ?>
<cml>
<molecule id="m1">
  <atomArray>
    <atom id="a1" elementType="C"
          x2="3.0250000953674316" y2="3.1799922595459282" />
    <atom id="a2" elementType="N"
          x2="1.7791337663504052" y2="2.274775661033928" />
    <atom id="a3" elementType="N"
          x2="2.2549961837376244" y2="0.8102282211140341" />
    <atom id="a4" elementType="C"
          x2="3.795004006997239" y2="0.8102282211140341" />
    <atom id="a5" elementType="C"
          x2="4.27086642438446" y2="2.274775661033928" />
    <atom id="a6" elementType="O"
          x2="-11.65999984741211" y2="2.5299999713897705" />
    <atom id="a7" elementType="C"
          x2="-10.326320725584074" y2="1.7599999713897705" />
    <atom id="a8" elementType="N"
          x2="-10.326320725584074" y2="0.21999997138977045" />
    <atom id="a9" elementType="C"
          x2="-8.992641603756038" y2="2.5299999713897705" />
    <atom id="a10" elementType="C"
          x2="-8.992641603756038" y2="4.0699999713897705" />
    <atom id="a11" elementType="N"
          x2="-10.326320725584074" y2="4.839999971389771" />
    <atom id="a12" elementType="N"
          x2="-7.505115831270873" y2="2.1314186419318886" />
    <atom id="a13" elementType="O"
          x2="-6.41617138824359" y2="3.220363084959172" />
    <atom id="a14" elementType="C"
          x2="5.81086642438446" y2="2.274775661033928" />
    <atom id="a15" elementType="C"
          x2="3.0250000953674316" y2="4.719992259545928" />
  </atomArray>
  <bondArray>
    <bond atomRefs2="a1 a2" order="2" />
    <bond atomRefs2="a1 a5" order="1" />
    <bond atomRefs2="a2 a3" order="1" />
    <bond atomRefs2="a3 a4" order="1" />
    <bond atomRefs2="a4 a5" order="2" />
    <bond atomRefs2="a6 a7" order="2" />
    <bond atomRefs2="a7 a8" order="1" />
    <bond atomRefs2="a7 a9" order="1" />
    <bond atomRefs2="a9 a10" order="1" />
    <bond atomRefs2="a10 a11" order="3" />
    <bond atomRefs2="a9 a12" order="2" />
    <bond atomRefs2="a12 a13" order="1" />
    <bond atomRefs2="a5 a14" order="1" />
    <bond atomRefs2="a1 a15" order="1" />
  </bondArray>
</molecule>
</cml>
